# Supplementary material for: 1-Ferrocenyl-3-(4-methyl­anilino)propan-1-one
Source: Acta Crystallogr Sect E Struct Rep Online. 2012 Jan 31;68(Pt 2):m230. doi: 10.1107/S1600536812003509 (PMC3274942; doi:10.1107/S1600536812003509)
Supplement: Supplementary file 1 [file e-68-0m230-sup1.cif]

##############################################################################
#                                                                            #
# This CIF contains the data in a paper accepted for publication in          #
# Acta Crystallographica Section E. It conforms to the requirements of       #
# Notes for Authors for Acta Crystallographica Section E, and has been       #
# peer reviewed under the auspices of the IUCr Commission on Journals.       #
#                                                                            #
# Full details of the Crystallographic Information File format               #
# are given in the paper "The Crystallographic Information File (CIF):       #
# a New Standard Archive File for Crystallography" by S. R. Hall, F. H.      #
# Allen and I. D. Brown [Acta Cryst. (1991), A47, 655-685].                  #
#                                                                            #
# The current version of the core CIF dictionary is obtainable from          #
# ftp://ftp.iucr.org/pub/cif_core.dic.                                       #
#                                                                            #
# Software is freely available for graphical display of the structure(s)     #
# in this CIF. For information consult the CIF software page                 #
# http://www.iucr.org/resources/cif/software.                                #
#                                                                            #
# This file may be used for bona fide research purposes within the           #
# scientific community so long as proper attribution is given to the journal # 
# article from which it was obtained.                                        #
#                                                                            #
##############################################################################
data_I
_audit_creation_method     SHELXL-97
_chemical_name_systematic
;
1-Ferrocenyl-3-(4-methylanilino)propan-1-one
;
_chemical_name_common     ?
_chemical_formula_moiety     'C20 H21 Fe N O'
_chemical_formula_sum     'C20 H21 Fe N O'
_chemical_formula_iupac     '[Fe (C5 H5) (C15 H16 N O)]'
_chemical_formula_weight     347.23
_chemical_melting_point     ?
_symmetry_cell_setting     triclinic
_symmetry_space_group_name_H-M     'P -1'
_symmetry_space_group_name_Hall     '-P 1'
loop_
    _symmetry_equiv_pos_as_xyz
    'x, y, z'
    '-x, -y, -z'
_cell_length_a     7.553(2)
_cell_length_b     9.778(3)
_cell_length_c     13.640(4)
_cell_angle_alpha     86.83(2)
_cell_angle_beta     74.62(3)
_cell_angle_gamma     67.71(3)
_cell_volume     897.6(5)
_cell_formula_units_Z     2
_cell_measurement_reflns_used     25
_cell_measurement_theta_min     11.18
_cell_measurement_theta_max     15.52
_cell_measurement_temperature     293(2)
_exptl_crystal_description     prismatic
_exptl_crystal_colour     orange
_exptl_crystal_size_max     0.22
_exptl_crystal_size_mid     0.18
_exptl_crystal_size_min     0.16
_exptl_crystal_density_diffrn     1.285
_exptl_crystal_density_meas     ?
_exptl_crystal_density_method     'not measured'
_exptl_crystal_F_000     364
_exptl_absorpt_coefficient_mu     0.843
_exptl_absorpt_correction_type     none
_exptl_absorpt_process_details     ?
_exptl_absorpt_correction_T_min     ?
_exptl_absorpt_correction_T_max     ?
_exptl_special_details
;
;
_diffrn_ambient_temperature     293(2)
_diffrn_radiation_type     MoK\a
_diffrn_radiation_wavelength     0.71073
_diffrn_radiation_source     'fine-focus sealed tube'
_diffrn_radiation_monochromator     graphite
_diffrn_measurement_device_type     'Enraf--Nonius CAD-4'
_diffrn_measurement_method     \w/2\q
_diffrn_detector_area_resol_mean     ?
_diffrn_reflns_number     3804
_diffrn_reflns_av_R_equivalents     0.0156
_diffrn_reflns_av_sigmaI/netI     0.0283
_diffrn_reflns_theta_min     1.55
_diffrn_reflns_theta_max     25.97
_diffrn_reflns_theta_full     25.97
_diffrn_measured_fraction_theta_max     1.000
_diffrn_measured_fraction_theta_full     1.000
_diffrn_reflns_limit_h_min     0
_diffrn_reflns_limit_h_max     9
_diffrn_reflns_limit_k_min     -11
_diffrn_reflns_limit_k_max     12
_diffrn_reflns_limit_l_min     -16
_diffrn_reflns_limit_l_max     16
_diffrn_standards_number     3
_diffrn_standards_interval_count     ?
_diffrn_standards_interval_time     60
_diffrn_standards_decay_%     0
_refine_special_details     ?
_reflns_number_total     3519
_reflns_number_gt     2829
_reflns_threshold_expression     >2\s(I)
_refine_ls_structure_factor_coef     Fsqd
_refine_ls_matrix_type     full
_refine_ls_R_factor_all     0.0549
_refine_ls_R_factor_gt     0.0411
_refine_ls_wR_factor_gt     0.1098
_refine_ls_wR_factor_ref     0.1153
_refine_ls_goodness_of_fit_ref     1.050
_refine_ls_restrained_S_all     1.050
_refine_ls_number_reflns     3519
_refine_ls_number_parameters     213
_refine_ls_number_restraints     0
_refine_ls_hydrogen_treatment     mixed
_refine_ls_weighting_scheme     calc
_refine_ls_weighting_details
         'calc w=1/[\s^2^(Fo^2^)+(0.0650P)^2^+0.2205P] where P=(Fo^2^+2Fc^2^)/3'
_atom_sites_solution_hydrogens     geom
_atom_sites_solution_primary     direct
_atom_sites_solution_secondary     difmap
_refine_ls_shift/su_max     0.000
_refine_ls_shift/su_mean     0.000
_refine_diff_density_max     0.408
_refine_diff_density_min     -0.405
_refine_ls_extinction_method     none
_refine_ls_extinction_coef     ?
loop_
    _atom_type_symbol
    _atom_type_description
    _atom_type_scat_dispersion_real
    _atom_type_scat_dispersion_imag
    _atom_type_scat_source
    'C' 'C' 0.0033 0.0016
                         'International Tables Vol C Tables 4.2.6.8 and 6.1.1.4'
    'H' 'H' 0.0000 0.0000
                         'International Tables Vol C Tables 4.2.6.8 and 6.1.1.4'
    'N' 'N' 0.0061 0.0033
                         'International Tables Vol C Tables 4.2.6.8 and 6.1.1.4'
    'O' 'O' 0.0106 0.0060
                         'International Tables Vol C Tables 4.2.6.8 and 6.1.1.4'
    'Fe' 'Fe' 0.3463 0.8444
                         'International Tables Vol C Tables 4.2.6.8 and 6.1.1.4'
_computing_data_collection     'CAD-4 Software (Enraf--Nonius, 1989)'
_computing_cell_refinement     'CAD-4 Software (Enraf--Nonius, 1989)'
_computing_data_reduction     'CAD-4 Software (Enraf--Nonius, 1989)'
_computing_structure_solution     'SHELXS97 (Sheldrick, 2008)'
_computing_structure_refinement     'SHELXL97 (Sheldrick, 2008)'
_computing_molecular_graphics
            'ORTEP-3 (Farrugia, 1997) and POV-RAY (Persistence of Vision, 2004)'
_computing_publication_material
        'WinGX (Farrugia, 1999), PLATON (Spek, 2009) and PARST (Nardelli, 1995)'
loop_
    _atom_site_type_symbol
    _atom_site_label
    _atom_site_fract_x
    _atom_site_fract_y
    _atom_site_fract_z
    _atom_site_U_iso_or_equiv
    _atom_site_adp_type
    _atom_site_calc_flag
    _atom_site_refinement_flags
    _atom_site_occupancy
    _atom_site_symmetry_multiplicity
    _atom_site_disorder_assembly
    _atom_site_disorder_group
    Fe Fe1 0.82439(5) -0.29783(4) 0.68484(3) 0.04989(14) Uani d . 1 1 . .
    O O1 0.7296(3) -0.01261(19) 0.48727(13) 0.0550(4) Uani d . 1 1 . .
    N N1 0.3609(3) 0.2268(2) 0.63329(17) 0.0487(5) Uani d . 1 1 . .
    C C1 0.9228(3) -0.1577(2) 0.59236(17) 0.0434(5) Uani d . 1 1 . .
    C C2 1.0021(4) -0.1826(3) 0.6791(2) 0.0522(6) Uani d . 1 1 . .
    H H2 0.9830 -0.1105 0.7269 0.063 Uiso calc R 1 1 . .
    C C3 1.1144(4) -0.3355(3) 0.6796(2) 0.0626(7) Uani d . 1 1 . .
    H H3 1.1817 -0.3814 0.7278 0.075 Uiso calc R 1 1 . .
    C C4 1.1072(4) -0.4068(3) 0.5945(2) 0.0619(7) Uani d . 1 1 . .
    H H4 1.1689 -0.5076 0.5771 0.074 Uiso calc R 1 1 . .
    C C5 0.9901(4) -0.2987(3) 0.5400(2) 0.0525(6) Uani d . 1 1 . .
    H H5 0.9617 -0.3161 0.4807 0.063 Uiso calc R 1 1 . .
    C C6 0.5242(5) -0.2197(5) 0.7206(5) 0.119(2) Uani d . 1 1 . .
    H H6 0.4437 -0.1340 0.6968 0.142 Uiso calc R 1 1 . .
    C C7 0.5913(10) -0.2274(8) 0.8092(5) 0.154(3) Uani d . 1 1 . .
    H H7 0.5661 -0.1504 0.8545 0.185 Uiso calc R 1 1 . .
    C C8 0.7072(8) -0.3819(7) 0.8128(3) 0.1120(17) Uani d . 1 1 . .
    H H8 0.7720 -0.4250 0.8625 0.134 Uiso calc R 1 1 . .
    C C9 0.7059(5) -0.4533(4) 0.7321(3) 0.0885(11) Uani d . 1 1 . .
    H H9 0.7712 -0.5546 0.7169 0.106 Uiso calc R 1 1 . .
    C C10 0.5963(5) -0.3570(5) 0.6763(3) 0.0930(12) Uani d . 1 1 . .
    H H10 0.5739 -0.3812 0.6169 0.112 Uiso calc R 1 1 . .
    C C11 0.7851(3) -0.0189(2) 0.56467(17) 0.0416(5) Uani d . 1 1 . .
    C C12 0.7182(3) 0.1184(2) 0.63237(18) 0.0452(5) Uani d . 1 1 . .
    H H12B 0.8298 0.1477 0.6260 0.054 Uiso calc R 1 1 . .
    H H12A 0.6756 0.0955 0.7027 0.054 Uiso calc R 1 1 . .
    C C13 0.5489(4) 0.2475(3) 0.6063(2) 0.0497(5) Uani d . 1 1 . .
    H H13B 0.5316 0.3370 0.6416 0.060 Uiso calc R 1 1 . .
    H H13A 0.5848 0.2613 0.5337 0.060 Uiso calc R 1 1 . .
    C C14 0.2552(4) 0.2300(3) 0.73370(19) 0.0466(5) Uani d . 1 1 . .
    C C15 0.2798(5) 0.2977(3) 0.8142(2) 0.0643(7) Uani d . 1 1 . .
    H H15 0.3764 0.3382 0.8020 0.077 Uiso calc R 1 1 . .
    C C16 0.1612(6) 0.3046(4) 0.9115(2) 0.0861(10) Uani d . 1 1 . .
    H H16 0.1805 0.3503 0.9636 0.103 Uiso calc R 1 1 . .
    C C17 0.0152(6) 0.2468(4) 0.9352(3) 0.0878(10) Uani d . 1 1 . .
    C C18 -0.0069(5) 0.1779(4) 0.8545(3) 0.0789(9) Uani d . 1 1 . .
    H H18 -0.1029 0.1367 0.8673 0.095 Uiso calc R 1 1 . .
    C C19 0.1089(4) 0.1693(3) 0.7571(2) 0.0575(6) Uani d . 1 1 . .
    H H19 0.0901 0.1223 0.7055 0.069 Uiso calc R 1 1 . .
    C C20 -0.1148(9) 0.2559(7) 1.0428(3) 0.154(2) Uani d . 1 1 . .
    H H20A -0.0632 0.2899 1.0895 0.230 Uiso calc R 1 1 . .
    H H20B -0.1157 0.1597 1.0605 0.230 Uiso calc R 1 1 . .
    H H20C -0.2477 0.3237 1.0464 0.230 Uiso calc R 1 1 . .
    H H1N 0.366(4) 0.163(3) 0.595(2) 0.047(7) Uiso d . 1 1 . .
loop_
    _atom_site_aniso_label
    _atom_site_aniso_U_11
    _atom_site_aniso_U_22
    _atom_site_aniso_U_33
    _atom_site_aniso_U_12
    _atom_site_aniso_U_13
    _atom_site_aniso_U_23
    Fe1 0.0419(2) 0.0508(2) 0.0630(2) -0.02310(15) -0.01730(16) 0.01293(16)
    O1 0.0657(11) 0.0563(10) 0.0499(9) -0.0244(9) -0.0245(8) 0.0024(8)
    N1 0.0461(11) 0.0494(11) 0.0521(12) -0.0159(9) -0.0168(9) -0.0059(9)
    C1 0.0377(11) 0.0467(12) 0.0505(12) -0.0219(9) -0.0105(9) 0.0024(10)
    C2 0.0483(13) 0.0542(14) 0.0653(15) -0.0255(11) -0.0246(12) 0.0070(12)
    C3 0.0440(13) 0.0614(16) 0.090(2) -0.0211(12) -0.0318(13) 0.0194(14)
    C4 0.0434(13) 0.0440(13) 0.093(2) -0.0129(11) -0.0158(13) 0.0033(13)
    C5 0.0456(13) 0.0493(13) 0.0637(15) -0.0210(11) -0.0105(11) -0.0018(11)
    C6 0.0384(16) 0.082(3) 0.202(6) -0.0174(17) 0.005(2) 0.052(3)
    C7 0.138(5) 0.176(6) 0.143(5) -0.121(5) 0.084(4) -0.089(4)
    C8 0.116(3) 0.182(5) 0.082(3) -0.103(4) -0.036(2) 0.053(3)
    C9 0.074(2) 0.081(2) 0.127(3) -0.0502(19) -0.029(2) 0.037(2)
    C10 0.067(2) 0.133(4) 0.110(3) -0.067(2) -0.034(2) 0.036(3)
    C11 0.0382(11) 0.0468(12) 0.0458(12) -0.0232(9) -0.0104(9) 0.0030(9)
    C12 0.0429(12) 0.0456(12) 0.0517(13) -0.0192(10) -0.0159(10) 0.0001(10)
    C13 0.0518(13) 0.0409(12) 0.0584(14) -0.0187(10) -0.0163(11) 0.0043(10)
    C14 0.0454(12) 0.0420(12) 0.0518(13) -0.0117(10) -0.0190(11) 0.0020(10)
    C15 0.0695(18) 0.0727(18) 0.0577(16) -0.0324(14) -0.0173(13) -0.0090(13)
    C16 0.110(3) 0.098(3) 0.0526(17) -0.040(2) -0.0206(18) -0.0092(16)
    C17 0.094(3) 0.092(2) 0.0623(19) -0.033(2) -0.0009(18) 0.0047(17)
    C18 0.070(2) 0.084(2) 0.082(2) -0.0381(17) -0.0089(17) 0.0137(17)
    C19 0.0534(14) 0.0577(15) 0.0657(16) -0.0227(12) -0.0196(12) 0.0005(12)
    C20 0.172(6) 0.180(6) 0.074(3) -0.069(5) 0.028(3) -0.001(3)
_geom_special_details     ?
loop_
    _geom_bond_atom_site_label_1
    _geom_bond_atom_site_label_2
    _geom_bond_site_symmetry_2
    _geom_bond_distance
    _geom_bond_publ_flag
    Fe1 C7 . 2.019(4) ?
    Fe1 C8 . 2.020(4) ?
    Fe1 C6 . 2.025(3) ?
    Fe1 C1 . 2.026(2) ?
    Fe1 C9 . 2.036(3) ?
    Fe1 C5 . 2.037(3) ?
    Fe1 C2 . 2.040(2) ?
    Fe1 C10 . 2.046(3) ?
    Fe1 C4 . 2.059(3) ?
    Fe1 C3 . 2.061(3) ?
    O1 C11 . 1.225(3) ?
    N1 C14 . 1.386(3) ?
    N1 C13 . 1.458(3) ?
    N1 H1N . 0.82(3) ?
    C1 C2 . 1.433(3) ?
    C1 C5 . 1.433(3) ?
    C1 C11 . 1.466(3) ?
    C2 C3 . 1.413(4) ?
    C2 H2 . 0.9300 ?
    C3 C4 . 1.410(4) ?
    C3 H3 . 0.9300 ?
    C4 C5 . 1.416(4) ?
    C4 H4 . 0.9300 ?
    C5 H5 . 0.9300 ?
    C6 C10 . 1.351(7) ?
    C6 C7 . 1.417(8) ?
    C6 H6 . 0.9300 ?
    C7 C8 . 1.436(8) ?
    C7 H7 . 0.9300 ?
    C8 C9 . 1.339(6) ?
    C8 H8 . 0.9300 ?
    C9 C10 . 1.347(5) ?
    C9 H9 . 0.9300 ?
    C10 H10 . 0.9300 ?
    C11 C12 . 1.512(3) ?
    C12 C13 . 1.524(3) ?
    C12 H12B . 0.9700 ?
    C12 H12A . 0.9700 ?
    C13 H13B . 0.9700 ?
    C13 H13A . 0.9700 ?
    C14 C15 . 1.400(4) ?
    C14 C19 . 1.401(4) ?
    C15 C16 . 1.380(5) ?
    C15 H15 . 0.9300 ?
    C16 C17 . 1.379(6) ?
    C16 H16 . 0.9300 ?
    C17 C18 . 1.400(5) ?
    C17 C20 . 1.520(5) ?
    C18 C19 . 1.370(4) ?
    C18 H18 . 0.9300 ?
    C19 H19 . 0.9300 ?
    C20 H20A . 0.9600 ?
    C20 H20B . 0.9600 ?
    C20 H20C . 0.9600 ?
loop_
    _geom_angle_atom_site_label_1
    _geom_angle_atom_site_label_2
    _geom_angle_atom_site_label_3
    _geom_angle_site_symmetry_1
    _geom_angle_site_symmetry_3
    _geom_angle
    _geom_angle_publ_flag
    C7 Fe1 C8 . . 41.7(2) ?
    C7 Fe1 C6 . . 41.0(2) ?
    C8 Fe1 C6 . . 67.5(2) ?
    C7 Fe1 C1 . . 122.9(2) ?
    C8 Fe1 C1 . . 160.1(2) ?
    C6 Fe1 C1 . . 109.62(13) ?
    C7 Fe1 C9 . . 67.37(19) ?
    C8 Fe1 C9 . . 38.55(19) ?
    C6 Fe1 C9 . . 65.48(16) ?
    C1 Fe1 C9 . . 159.90(15) ?
    C7 Fe1 C5 . . 158.2(3) ?
    C8 Fe1 C5 . . 157.6(2) ?
    C6 Fe1 C5 . . 121.7(2) ?
    C1 Fe1 C5 . . 41.30(10) ?
    C9 Fe1 C5 . . 122.86(15) ?
    C7 Fe1 C2 . . 109.55(16) ?
    C8 Fe1 C2 . . 123.88(17) ?
    C6 Fe1 C2 . . 128.16(18) ?
    C1 Fe1 C2 . . 41.26(10) ?
    C9 Fe1 C2 . . 157.13(14) ?
    C5 Fe1 C2 . . 68.80(11) ?
    C7 Fe1 C10 . . 67.3(2) ?
    C8 Fe1 C10 . . 65.57(17) ?
    C6 Fe1 C10 . . 38.8(2) ?
    C1 Fe1 C10 . . 125.38(13) ?
    C9 Fe1 C10 . . 38.54(15) ?
    C5 Fe1 C10 . . 107.63(15) ?
    C2 Fe1 C10 . . 163.31(14) ?
    C7 Fe1 C4 . . 160.8(3) ?
    C8 Fe1 C4 . . 122.6(2) ?
    C6 Fe1 C4 . . 155.2(2) ?
    C1 Fe1 C4 . . 68.69(10) ?
    C9 Fe1 C4 . . 107.10(14) ?
    C5 Fe1 C4 . . 40.44(11) ?
    C2 Fe1 C4 . . 67.92(11) ?
    C10 Fe1 C4 . . 120.67(17) ?
    C7 Fe1 C3 . . 125.8(3) ?
    C8 Fe1 C3 . . 108.53(16) ?
    C6 Fe1 C3 . . 164.3(2) ?
    C1 Fe1 C3 . . 68.62(10) ?
    C9 Fe1 C3 . . 121.62(14) ?
    C5 Fe1 C3 . . 67.99(12) ?
    C2 Fe1 C3 . . 40.30(11) ?
    C10 Fe1 C3 . . 155.02(16) ?
    C4 Fe1 C3 . . 40.02(12) ?
    C14 N1 C13 . . 121.9(2) ?
    C14 N1 H1N . . 116.2(19) ?
    C13 N1 H1N . . 109.9(19) ?
    C2 C1 C5 . . 107.0(2) ?
    C2 C1 C11 . . 127.8(2) ?
    C5 C1 C11 . . 125.0(2) ?
    C2 C1 Fe1 . . 69.89(13) ?
    C5 C1 Fe1 . . 69.78(14) ?
    C11 C1 Fe1 . . 121.59(15) ?
    C3 C2 C1 . . 108.1(2) ?
    C3 C2 Fe1 . . 70.65(14) ?
    C1 C2 Fe1 . . 68.85(13) ?
    C3 C2 H2 . . 125.9 ?
    C1 C2 H2 . . 125.9 ?
    Fe1 C2 H2 . . 126.1 ?
    C4 C3 C2 . . 108.5(2) ?
    C4 C3 Fe1 . . 69.92(15) ?
    C2 C3 Fe1 . . 69.06(14) ?
    C4 C3 H3 . . 125.8 ?
    C2 C3 H3 . . 125.8 ?
    Fe1 C3 H3 . . 126.8 ?
    C3 C4 C5 . . 108.4(2) ?
    C3 C4 Fe1 . . 70.06(16) ?
    C5 C4 Fe1 . . 68.96(15) ?
    C3 C4 H4 . . 125.8 ?
    C5 C4 H4 . . 125.8 ?
    Fe1 C4 H4 . . 126.7 ?
    C4 C5 C1 . . 108.0(2) ?
    C4 C5 Fe1 . . 70.60(17) ?
    C1 C5 Fe1 . . 68.92(14) ?
    C4 C5 H5 . . 126.0 ?
    C1 C5 H5 . . 126.0 ?
    Fe1 C5 H5 . . 126.1 ?
    C10 C6 C7 . . 108.9(4) ?
    C10 C6 Fe1 . . 71.4(2) ?
    C7 C6 Fe1 . . 69.3(2) ?
    C10 C6 H6 . . 125.5 ?
    C7 C6 H6 . . 125.5 ?
    Fe1 C6 H6 . . 125.3 ?
    C6 C7 C8 . . 103.8(4) ?
    C6 C7 Fe1 . . 69.7(2) ?
    C8 C7 Fe1 . . 69.2(2) ?
    C6 C7 H7 . . 128.1 ?
    C8 C7 H7 . . 128.1 ?
    Fe1 C7 H7 . . 124.7 ?
    C9 C8 C7 . . 108.2(4) ?
    C9 C8 Fe1 . . 71.4(2) ?
    C7 C8 Fe1 . . 69.2(2) ?
    C9 C8 H8 . . 125.9 ?
    C7 C8 H8 . . 125.9 ?
    Fe1 C8 H8 . . 125.1 ?
    C8 C9 C10 . . 110.1(4) ?
    C8 C9 Fe1 . . 70.1(2) ?
    C10 C9 Fe1 . . 71.1(2) ?
    C8 C9 H9 . . 125.0 ?
    C10 C9 H9 . . 125.0 ?
    Fe1 C9 H9 . . 125.4 ?
    C9 C10 C6 . . 109.0(5) ?
    C9 C10 Fe1 . . 70.33(19) ?
    C6 C10 Fe1 . . 69.8(2) ?
    C9 C10 H10 . . 125.5 ?
    C6 C10 H10 . . 125.5 ?
    Fe1 C10 H10 . . 125.9 ?
    O1 C11 C1 . . 121.2(2) ?
    O1 C11 C12 . . 120.6(2) ?
    C1 C11 C12 . . 118.20(19) ?
    C11 C12 C13 . . 112.77(19) ?
    C11 C12 H12B . . 109.0 ?
    C13 C12 H12B . . 109.0 ?
    C11 C12 H12A . . 109.0 ?
    C13 C12 H12A . . 109.0 ?
    H12B C12 H12A . . 107.8 ?
    N1 C13 C12 . . 113.48(19) ?
    N1 C13 H13B . . 108.9 ?
    C12 C13 H13B . . 108.9 ?
    N1 C13 H13A . . 108.9 ?
    C12 C13 H13A . . 108.9 ?
    H13B C13 H13A . . 107.7 ?
    N1 C14 C15 . . 123.3(2) ?
    N1 C14 C19 . . 119.4(2) ?
    C15 C14 C19 . . 117.2(2) ?
    C16 C15 C14 . . 120.3(3) ?
    C16 C15 H15 . . 119.9 ?
    C14 C15 H15 . . 119.9 ?
    C17 C16 C15 . . 123.0(3) ?
    C17 C16 H16 . . 118.5 ?
    C15 C16 H16 . . 118.5 ?
    C16 C17 C18 . . 116.4(3) ?
    C16 C17 C20 . . 122.3(4) ?
    C18 C17 C20 . . 121.3(4) ?
    C19 C18 C17 . . 121.9(3) ?
    C19 C18 H18 . . 119.1 ?
    C17 C18 H18 . . 119.1 ?
    C18 C19 C14 . . 121.3(3) ?
    C18 C19 H19 . . 119.4 ?
    C14 C19 H19 . . 119.4 ?
    C17 C20 H20A . . 109.5 ?
    C17 C20 H20B . . 109.5 ?
    H20A C20 H20B . . 109.5 ?
    C17 C20 H20C . . 109.5 ?
    H20A C20 H20C . . 109.5 ?
    H20B C20 H20C . . 109.5 ?
loop_
    _geom_torsion_atom_site_label_1
    _geom_torsion_atom_site_label_2
    _geom_torsion_atom_site_label_3
    _geom_torsion_atom_site_label_4
    _geom_torsion_site_symmetry_1
    _geom_torsion_site_symmetry_2
    _geom_torsion_site_symmetry_3
    _geom_torsion_site_symmetry_4
    _geom_torsion
    _geom_torsion_publ_flag
    C7 Fe1 C1 C2 . . . . 82.4(3) ?
    C8 Fe1 C1 C2 . . . . 48.2(5) ?
    C6 Fe1 C1 C2 . . . . 126.0(3) ?
    C9 Fe1 C1 C2 . . . . -161.9(4) ?
    C5 Fe1 C1 C2 . . . . -117.8(2) ?
    C10 Fe1 C1 C2 . . . . 166.4(2) ?
    C4 Fe1 C1 C2 . . . . -80.38(17) ?
    C3 Fe1 C1 C2 . . . . -37.27(16) ?
    C7 Fe1 C1 C5 . . . . -159.8(3) ?
    C8 Fe1 C1 C5 . . . . 166.0(5) ?
    C6 Fe1 C1 C5 . . . . -116.1(3) ?
    C9 Fe1 C1 C5 . . . . -44.1(4) ?
    C2 Fe1 C1 C5 . . . . 117.8(2) ?
    C10 Fe1 C1 C5 . . . . -75.8(2) ?
    C4 Fe1 C1 C5 . . . . 37.45(16) ?
    C3 Fe1 C1 C5 . . . . 80.56(17) ?
    C7 Fe1 C1 C11 . . . . -40.4(4) ?
    C8 Fe1 C1 C11 . . . . -74.6(5) ?
    C6 Fe1 C1 C11 . . . . 3.2(3) ?
    C9 Fe1 C1 C11 . . . . 75.3(4) ?
    C5 Fe1 C1 C11 . . . . 119.4(2) ?
    C2 Fe1 C1 C11 . . . . -122.8(2) ?
    C10 Fe1 C1 C11 . . . . 43.6(3) ?
    C4 Fe1 C1 C11 . . . . 156.8(2) ?
    C3 Fe1 C1 C11 . . . . -160.1(2) ?
    C5 C1 C2 C3 . . . . -0.2(3) ?
    C11 C1 C2 C3 . . . . 174.9(2) ?
    Fe1 C1 C2 C3 . . . . 59.96(18) ?
    C5 C1 C2 Fe1 . . . . -60.20(16) ?
    C11 C1 C2 Fe1 . . . . 115.0(2) ?
    C7 Fe1 C2 C3 . . . . 122.7(4) ?
    C8 Fe1 C2 C3 . . . . 78.5(3) ?
    C6 Fe1 C2 C3 . . . . 165.0(3) ?
    C1 Fe1 C2 C3 . . . . -119.3(2) ?
    C9 Fe1 C2 C3 . . . . 44.8(4) ?
    C5 Fe1 C2 C3 . . . . -80.56(19) ?
    C10 Fe1 C2 C3 . . . . -161.2(5) ?
    C4 Fe1 C2 C3 . . . . -36.92(18) ?
    C7 Fe1 C2 C1 . . . . -118.0(3) ?
    C8 Fe1 C2 C1 . . . . -162.2(2) ?
    C6 Fe1 C2 C1 . . . . -75.6(3) ?
    C9 Fe1 C2 C1 . . . . 164.1(4) ?
    C5 Fe1 C2 C1 . . . . 38.75(14) ?
    C10 Fe1 C2 C1 . . . . -41.9(5) ?
    C4 Fe1 C2 C1 . . . . 82.40(16) ?
    C3 Fe1 C2 C1 . . . . 119.3(2) ?
    C1 C2 C3 C4 . . . . 0.1(3) ?
    Fe1 C2 C3 C4 . . . . 58.98(19) ?
    C1 C2 C3 Fe1 . . . . -58.84(17) ?
    C7 Fe1 C3 C4 . . . . 162.2(3) ?
    C8 Fe1 C3 C4 . . . . 119.0(3) ?
    C6 Fe1 C3 C4 . . . . -168.5(5) ?
    C1 Fe1 C3 C4 . . . . -81.91(17) ?
    C9 Fe1 C3 C4 . . . . 78.7(2) ?
    C5 Fe1 C3 C4 . . . . -37.31(16) ?
    C2 Fe1 C3 C4 . . . . -120.1(2) ?
    C10 Fe1 C3 C4 . . . . 47.3(4) ?
    C7 Fe1 C3 C2 . . . . -77.8(3) ?
    C8 Fe1 C3 C2 . . . . -120.9(3) ?
    C6 Fe1 C3 C2 . . . . -48.4(6) ?
    C1 Fe1 C3 C2 . . . . 38.14(16) ?
    C9 Fe1 C3 C2 . . . . -161.3(2) ?
    C5 Fe1 C3 C2 . . . . 82.74(18) ?
    C10 Fe1 C3 C2 . . . . 167.4(3) ?
    C4 Fe1 C3 C2 . . . . 120.1(2) ?
    C2 C3 C4 C5 . . . . 0.0(3) ?
    Fe1 C3 C4 C5 . . . . 58.46(18) ?
    C2 C3 C4 Fe1 . . . . -58.45(19) ?
    C7 Fe1 C4 C3 . . . . -49.0(5) ?
    C8 Fe1 C4 C3 . . . . -79.9(2) ?
    C6 Fe1 C4 C3 . . . . 172.6(3) ?
    C1 Fe1 C4 C3 . . . . 81.73(16) ?
    C9 Fe1 C4 C3 . . . . -119.1(2) ?
    C5 Fe1 C4 C3 . . . . 119.9(2) ?
    C2 Fe1 C4 C3 . . . . 37.16(16) ?
    C10 Fe1 C4 C3 . . . . -158.85(19) ?
    C7 Fe1 C4 C5 . . . . -169.0(4) ?
    C8 Fe1 C4 C5 . . . . 160.2(2) ?
    C6 Fe1 C4 C5 . . . . 52.6(4) ?
    C1 Fe1 C4 C5 . . . . -38.22(15) ?
    C9 Fe1 C4 C5 . . . . 120.94(19) ?
    C2 Fe1 C4 C5 . . . . -82.78(16) ?
    C10 Fe1 C4 C5 . . . . 81.2(2) ?
    C3 Fe1 C4 C5 . . . . -119.9(2) ?
    C3 C4 C5 C1 . . . . -0.2(3) ?
    Fe1 C4 C5 C1 . . . . 58.98(17) ?
    C3 C4 C5 Fe1 . . . . -59.1(2) ?
    C2 C1 C5 C4 . . . . 0.2(3) ?
    C11 C1 C5 C4 . . . . -175.1(2) ?
    Fe1 C1 C5 C4 . . . . -60.03(18) ?
    C2 C1 C5 Fe1 . . . . 60.27(16) ?
    C11 C1 C5 Fe1 . . . . -115.1(2) ?
    C7 Fe1 C5 C4 . . . . 170.3(4) ?
    C8 Fe1 C5 C4 . . . . -48.4(4) ?
    C6 Fe1 C5 C4 . . . . -156.9(2) ?
    C1 Fe1 C5 C4 . . . . 119.1(2) ?
    C9 Fe1 C5 C4 . . . . -77.4(2) ?
    C2 Fe1 C5 C4 . . . . 80.42(17) ?
    C10 Fe1 C5 C4 . . . . -116.9(2) ?
    C3 Fe1 C5 C4 . . . . 36.94(16) ?
    C7 Fe1 C5 C1 . . . . 51.1(5) ?
    C8 Fe1 C5 C1 . . . . -167.6(4) ?
    C6 Fe1 C5 C1 . . . . 83.9(2) ?
    C9 Fe1 C5 C1 . . . . 163.46(17) ?
    C2 Fe1 C5 C1 . . . . -38.73(14) ?
    C10 Fe1 C5 C1 . . . . 123.97(19) ?
    C4 Fe1 C5 C1 . . . . -119.1(2) ?
    C3 Fe1 C5 C1 . . . . -82.20(16) ?
    C7 Fe1 C6 C10 . . . . -119.5(4) ?
    C8 Fe1 C6 C10 . . . . -78.6(3) ?
    C1 Fe1 C6 C10 . . . . 122.5(3) ?
    C9 Fe1 C6 C10 . . . . -36.4(3) ?
    C5 Fe1 C6 C10 . . . . 78.4(3) ?
    C2 Fe1 C6 C10 . . . . 165.2(2) ?
    C4 Fe1 C6 C10 . . . . 41.1(5) ?
    C3 Fe1 C6 C10 . . . . -156.8(4) ?
    C8 Fe1 C6 C7 . . . . 41.0(3) ?
    C1 Fe1 C6 C7 . . . . -118.0(3) ?
    C9 Fe1 C6 C7 . . . . 83.1(3) ?
    C5 Fe1 C6 C7 . . . . -162.1(3) ?
    C2 Fe1 C6 C7 . . . . -75.2(3) ?
    C10 Fe1 C6 C7 . . . . 119.5(4) ?
    C4 Fe1 C6 C7 . . . . 160.6(4) ?
    C3 Fe1 C6 C7 . . . . -37.3(6) ?
    C10 C6 C7 C8 . . . . -0.5(4) ?
    Fe1 C6 C7 C8 . . . . -61.2(3) ?
    C10 C6 C7 Fe1 . . . . 60.7(3) ?
    C8 Fe1 C7 C6 . . . . -114.4(4) ?
    C1 Fe1 C7 C6 . . . . 82.3(3) ?
    C9 Fe1 C7 C6 . . . . -78.1(3) ?
    C5 Fe1 C7 C6 . . . . 44.6(5) ?
    C2 Fe1 C7 C6 . . . . 126.2(3) ?
    C10 Fe1 C7 C6 . . . . -36.2(3) ?
    C4 Fe1 C7 C6 . . . . -154.9(4) ?
    C3 Fe1 C7 C6 . . . . 168.3(2) ?
    C6 Fe1 C7 C8 . . . . 114.4(4) ?
    C1 Fe1 C7 C8 . . . . -163.3(2) ?
    C9 Fe1 C7 C8 . . . . 36.3(3) ?
    C5 Fe1 C7 C8 . . . . 159.0(3) ?
    C2 Fe1 C7 C8 . . . . -119.4(3) ?
    C10 Fe1 C7 C8 . . . . 78.2(3) ?
    C4 Fe1 C7 C8 . . . . -40.5(6) ?
    C3 Fe1 C7 C8 . . . . -77.3(3) ?
    C6 C7 C8 C9 . . . . 0.6(4) ?
    Fe1 C7 C8 C9 . . . . -61.0(3) ?
    C6 C7 C8 Fe1 . . . . 61.6(3) ?
    C7 Fe1 C8 C9 . . . . 118.8(4) ?
    C6 Fe1 C8 C9 . . . . 78.4(3) ?
    C1 Fe1 C8 C9 . . . . 163.9(3) ?
    C5 Fe1 C8 C9 . . . . -40.7(5) ?
    C2 Fe1 C8 C9 . . . . -159.8(2) ?
    C10 Fe1 C8 C9 . . . . 36.1(3) ?
    C4 Fe1 C8 C9 . . . . -75.9(3) ?
    C3 Fe1 C8 C9 . . . . -117.8(3) ?
    C6 Fe1 C8 C7 . . . . -40.3(3) ?
    C1 Fe1 C8 C7 . . . . 45.2(6) ?
    C9 Fe1 C8 C7 . . . . -118.8(4) ?
    C5 Fe1 C8 C7 . . . . -159.5(4) ?
    C2 Fe1 C8 C7 . . . . 81.5(4) ?
    C10 Fe1 C8 C7 . . . . -82.7(4) ?
    C4 Fe1 C8 C7 . . . . 165.3(3) ?
    C3 Fe1 C8 C7 . . . . 123.4(3) ?
    C7 C8 C9 C10 . . . . -0.5(4) ?
    Fe1 C8 C9 C10 . . . . -60.1(3) ?
    C7 C8 C9 Fe1 . . . . 59.6(3) ?
    C7 Fe1 C9 C8 . . . . -39.1(4) ?
    C6 Fe1 C9 C8 . . . . -84.1(4) ?
    C1 Fe1 C9 C8 . . . . -164.1(4) ?
    C5 Fe1 C9 C8 . . . . 162.7(3) ?
    C2 Fe1 C9 C8 . . . . 47.7(5) ?
    C10 Fe1 C9 C8 . . . . -120.7(4) ?
    C4 Fe1 C9 C8 . . . . 121.3(3) ?
    C3 Fe1 C9 C8 . . . . 80.0(3) ?
    C7 Fe1 C9 C10 . . . . 81.5(4) ?
    C8 Fe1 C9 C10 . . . . 120.7(4) ?
    C6 Fe1 C9 C10 . . . . 36.6(3) ?
    C1 Fe1 C9 C10 . . . . -43.4(5) ?
    C5 Fe1 C9 C10 . . . . -76.6(3) ?
    C2 Fe1 C9 C10 . . . . 168.3(3) ?
    C4 Fe1 C9 C10 . . . . -118.0(3) ?
    C3 Fe1 C9 C10 . . . . -159.3(3) ?
    C8 C9 C10 C6 . . . . 0.1(4) ?
    Fe1 C9 C10 C6 . . . . -59.3(2) ?
    C8 C9 C10 Fe1 . . . . 59.4(3) ?
    C7 C6 C10 C9 . . . . 0.3(4) ?
    Fe1 C6 C10 C9 . . . . 59.6(3) ?
    C7 C6 C10 Fe1 . . . . -59.3(3) ?
    C7 Fe1 C10 C9 . . . . -81.7(4) ?
    C8 Fe1 C10 C9 . . . . -36.1(3) ?
    C6 Fe1 C10 C9 . . . . -119.9(4) ?
    C1 Fe1 C10 C9 . . . . 163.2(2) ?
    C5 Fe1 C10 C9 . . . . 121.0(3) ?
    C2 Fe1 C10 C9 . . . . -164.1(4) ?
    C4 Fe1 C10 C9 . . . . 78.7(3) ?
    C3 Fe1 C10 C9 . . . . 45.4(5) ?
    C7 Fe1 C10 C6 . . . . 38.3(3) ?
    C8 Fe1 C10 C6 . . . . 83.9(4) ?
    C1 Fe1 C10 C6 . . . . -76.9(3) ?
    C9 Fe1 C10 C6 . . . . 119.9(4) ?
    C5 Fe1 C10 C6 . . . . -119.1(3) ?
    C2 Fe1 C10 C6 . . . . -44.2(6) ?
    C4 Fe1 C10 C6 . . . . -161.3(3) ?
    C3 Fe1 C10 C6 . . . . 165.3(4) ?
    C2 C1 C11 O1 . . . . 179.4(2) ?
    C5 C1 C11 O1 . . . . -6.2(3) ?
    Fe1 C1 C11 O1 . . . . -92.5(2) ?
    C2 C1 C11 C12 . . . . 1.5(3) ?
    C5 C1 C11 C12 . . . . 175.9(2) ?
    Fe1 C1 C11 C12 . . . . 89.6(2) ?
    O1 C11 C12 C13 . . . . 12.3(3) ?
    C1 C11 C12 C13 . . . . -169.82(19) ?
    C14 N1 C13 C12 . . . . 69.9(3) ?
    C11 C12 C13 N1 . . . . 70.6(3) ?
    C13 N1 C14 C15 . . . . 21.2(4) ?
    C13 N1 C14 C19 . . . . -162.0(2) ?
    N1 C14 C15 C16 . . . . 176.1(3) ?
    C19 C14 C15 C16 . . . . -0.8(4) ?
    C14 C15 C16 C17 . . . . 0.0(6) ?
    C15 C16 C17 C18 . . . . 0.6(6) ?
    C15 C16 C17 C20 . . . . -179.8(4) ?
    C16 C17 C18 C19 . . . . -0.6(6) ?
    C20 C17 C18 C19 . . . . 179.8(4) ?
    C17 C18 C19 C14 . . . . -0.2(5) ?
    N1 C14 C19 C18 . . . . -176.1(3) ?
    C15 C14 C19 C18 . . . . 0.9(4) ?
loop_
    _geom_hbond_atom_site_label_D
    _geom_hbond_atom_site_label_H
    _geom_hbond_atom_site_label_A
    _geom_hbond_site_symmetry_A
    _geom_hbond_distance_DH
    _geom_hbond_distance_HA
    _geom_hbond_distance_DA
    _geom_hbond_angle_DHA
    _geom_hbond_publ_flag
    N1 H1N O1 2_656 0.82(3) 2.31(4) 3.102(4) 161(3) y
    C19 H19 O1 2_656 0.93 2.69 3.455(4) 140 y
    C4 H4 N1 1_645 0.93 2.64 3.451(4) 147 y
data_global
_journal_date_recd_electronic     2012-01-18
_journal_date_accepted     2012-01-26
_journal_name_full     'Acta Crystallographica, Section E'
_journal_year     2012
_journal_volume     68
_journal_issue      2
_journal_page_first     m230
_journal_page_last     m230
_journal_paper_category     QM
_journal_paper_doi     10.1107/S1600536812003509
_journal_coeditor_code     BT5791
_publ_contact_author_name     'Leka Zorica'
_publ_contact_author_address
;
Faculty of Metallurgy and Technology
University of Montenegro
Cetinjski put bb
81000 Podgorica
Montenegro
Serbia
;
_publ_contact_author_email     zorica@ac.me
_publ_contact_author_fax     '+ 382 20 245 406'
_publ_contact_author_phone     '+ 382 20 245 406'
_publ_section_title
;
1-Ferrocenyl-3-(4-methylanilino)propan-1-one
;
loop_
    _publ_author_name
    _publ_author_footnote
    _publ_author_address
    "Leka, Zorica" .
;
Faculty of Metallurgy and Technology
University of Montenegro
Cetinjski put bb
81000 Podgorica
Montenegro
;
    "Novakovi\'c, Sla\/dana B." .
;
'Vin\<ca' Institute of Nuclear Sciences
Laboratory of Theoretical Physics and Condensed Matter Physics
PO Box 522
11001 Belgrade
Serbia
;
    "Stevanovi\'c, Dragana" .
;
Department of Chemistry, Faculty of Science
University of Kragujevac
R. Domanovi\'ca 12
34000 Kragujevac
Serbia
;
    "Bogdanovi\'c, Goran A." .
;
'Vin\<ca' Institute of Nuclear Sciences
Laboratory of Theoretical Physics and Condensed Matter Physics
PO Box 522
11001 Belgrade
Serbia
;
    "Vuki\'cevi\'c, Rastko D." .
;
Department of Chemistry, Faculty of Science
University of Kragujevac
R. Domanovi\'ca 12
34000 Kragujevac
Serbia
;
