# Supplementary material for: 1-Ferrocenyl-3-(4-methyl­anilino)propan-1-one
Source: Acta Crystallogr Sect E Struct Rep Online. 2012 Jan 31;68(Pt 2):m230. doi: 10.1107/S1600536812003509 (PMC3274942; doi:10.1107/S1600536812003509)
Supplement: Supplementary file 2 [file e-68-0m230-Isup2.hkl]

#
# h,k,l, Fc-squared, Fo-squared, sigma(Fo-squared) and status flag
#
data_I
_shelx_title ' kg_225_t in P -1'
_shelx_refln_list_code          4
_shelx_F_calc_maximum      129.23
_exptl_crystal_F_000       364.00
_reflns_d_resolution_high  0.8115
 
loop_
 _symmetry_equiv_pos_as_xyz
 'x, y, z'
 '-x, -y, -z'
 
_cell_length_a     7.5525
_cell_length_b     9.7783
_cell_length_c    13.6402
_cell_angle_alpha  86.828
_cell_angle_beta   74.617
_cell_angle_gamma  67.713
 
_shelx_F_squared_multiplier     1.000
 
loop_
 _refln_index_h
 _refln_index_k
 _refln_index_l
 _refln_F_squared_calc
 _refln_F_squared_meas
 _refln_F_squared_sigma
 _refln_observed_status
   1   0   0     3308.56     3000.78     11.12 o
   2   0   0      472.38      506.32      6.85 o
   3   0   0      250.42      238.78      5.98 o
   4   0   0       15.64       19.77      1.51 o
   5   0   0       74.95       75.76      3.68 o
   6   0   0       95.24       95.04      4.32 o
   7   0   0       30.05       28.29      2.75 o
   8   0   0        0.95        0.68      5.39 o
  -7   1   0       31.37       23.38      2.73 o
  -6   1   0        9.91        9.55      2.14 o
  -5   1   0      117.79      110.11      5.60 o
  -4   1   0       17.49       10.56      1.38 o
  -3   1   0       67.01       65.64      3.32 o
  -2   1   0      203.78      185.52      4.79 o
  -1   1   0     6042.49     4875.51     17.31 o
   0   1   0       30.37       25.84      1.07 o
   1   1   0     7266.16     6746.97     64.24 o
   2   1   0        0.90        1.08      1.96 o
   3   1   0      356.88      358.59      6.98 o
   4   1   0     1250.01     1279.55     15.30 o
   5   1   0       79.11       78.57      4.15 o
   6   1   0      221.36      213.31      9.19 o
   7   1   0      141.08      140.87      6.84 o
   8   1   0        4.33        4.48      4.44 o
  -7   2   0       74.49       65.41      3.43 o
  -6   2   0      175.03      180.81      7.98 o
  -5   2   0       38.43       36.78      2.21 o
  -4   2   0      260.72      249.57      8.27 o
  -3   2   0     1103.40     1011.26     13.84 o
  -2   2   0      164.44      138.15      4.63 o
  -1   2   0     2504.42     2137.47     14.04 o
   0   2   0    14131.45    11173.28    233.26 o
   1   2   0       19.41       18.40      1.01 o
   2   2   0     2651.87     2753.28     15.42 o
   3   2   0       58.90       93.09      3.80 o
   4   2   0       40.96       57.16      2.92 o
   5   2   0      650.59      662.18     12.68 o
   6   2   0      175.58      173.19      7.80 o
   7   2   0       46.10       52.65      2.91 o
   8   2   0      125.63      138.22      7.23 o
  -7   3   0        0.46        1.25      2.20 o
  -6   3   0       18.05       16.51      2.37 o
  -5   3   0      200.40      192.89      9.00 o
  -4   3   0        3.83        3.90      3.20 o
  -3   3   0      398.39      397.94      9.56 o
  -2   3   0     1903.83     1735.28     17.10 o
  -1   3   0      601.83      627.30      9.02 o
   0   3   0      947.29      847.16      6.60 o
   1   3   0     1744.70     1763.81     12.63 o
   2   3   0      862.28      992.96     10.36 o
   3   3   0     1471.17     1592.13     14.92 o
   4   3   0      385.70      395.69      8.84 o
   5   3   0       16.46       21.30      1.75 o
   6   3   0      180.18      187.30      8.05 o
   7   3   0       63.33       71.01      3.01 o
   8   3   0        7.23        8.52      2.26 o
  -6   4   0       45.43       44.19      3.09 o
  -5   4   0        0.51        0.53      4.25 o
  -4   4   0       52.33       58.89      3.22 o
  -3   4   0      160.92      131.13      5.77 o
  -2   4   0      103.04       92.02      4.38 o
  -1   4   0      177.07      133.35      5.11 o
   0   4   0      787.20      801.61      7.53 o
   1   4   0     1167.95     1142.72     12.03 o
   2   4   0     1960.98     1924.37     15.99 o
   3   4   0       16.71       33.38      1.83 o
   4   4   0     1831.37     1951.68     19.40 o
   5   4   0      735.19      696.54     13.23 o
   6   4   0        2.31        2.34      3.21 o
   7   4   0      211.98      214.47      9.76 o
   8   4   0       89.56       94.73      4.78 o
  -6   5   0       26.93       20.48      3.07 o
  -5   5   0       32.67       32.92      2.74 o
  -4   5   0       14.70       15.61      2.11 o
  -3   5   0       17.53       18.55      1.96 o
  -2   5   0       71.37       61.52      2.96 o
  -1   5   0        1.99        2.60      2.46 o
   0   5   0      101.21       76.36      5.13 o
   1   5   0      829.07      809.59     11.64 o
   2   5   0      585.89      591.18     10.10 o
   3   5   0     2212.56     2216.50     20.18 o
   4   5   0       57.85       59.55      2.96 o
   5   5   0      152.36      134.18      6.59 o
   6   5   0      358.88      333.99     10.58 o
   7   5   0       36.89       43.92      2.73 o
   8   5   0       68.22       68.44      3.55 o
  -5   6   0       34.37       29.63      2.95 o
  -4   6   0       34.73       39.90      2.47 o
  -3   6   0        8.31       10.28      1.77 o
  -2   6   0      335.57      313.01     10.50 o
  -1   6   0        8.16       10.32      1.57 o
   0   6   0      126.14      107.10      4.44 o
   1   6   0      864.82      867.02     13.49 o
   2   6   0      652.72      679.35     12.05 o
   3   6   0       31.34       31.05      1.72 o
   4   6   0      210.35      228.04      7.86 o
   5   6   0      104.65       95.96      4.97 o
   6   6   0       38.17       44.48      2.41 o
   7   6   0      219.29      227.01     10.05 o
   8   6   0       24.52       26.76      2.72 o
  -4   7   0        8.26        9.28      2.03 o
  -3   7   0       36.94       37.10      2.60 o
  -2   7   0        1.65        3.08      3.43 o
  -1   7   0      605.43      527.90     13.15 o
   0   7   0      375.70      369.24     11.03 o
   1   7   0        1.07        0.45      3.33 o
   2   7   0      749.04      804.35     14.33 o
   3   7   0      161.51      162.03      7.28 o
   4   7   0       76.28       81.93      3.70 o
   5   7   0       39.53       35.89      2.19 o
   6   7   0      160.23      147.66      7.02 o
   7   7   0       12.00       13.49      2.26 o
   8   7   0       77.28       78.23      3.68 o
  -3   8   0        5.80        4.34      4.61 o
  -2   8   0       47.47       46.26      2.88 o
  -1   8   0        4.28        5.14      1.76 o
   0   8   0       38.82       40.90      1.74 o
   1   8   0      513.34      551.53     13.51 o
   2   8   0      199.41      184.52      8.11 o
   3   8   0      157.26      155.13      7.65 o
   4   8   0      116.75      109.50      5.95 o
   5   8   0       20.10       24.10      2.31 o
   6   8   0      243.31      249.75     10.39 o
   7   8   0       82.45       76.87      3.78 o
   8   8   0        1.93        4.78      2.31 o
  -2   9   0       28.26       33.63      2.86 o
  -1   9   0       98.55      100.81      4.68 o
   0   9   0        0.13        1.83      1.59 o
   1   9   0        7.85        4.04      1.91 o
   2   9   0        5.44        4.18      1.79 o
   3   9   0       20.63       16.90      2.05 o
   4   9   0       74.20       65.50      3.19 o
   5   9   0      138.78      147.09      7.24 o
   6   9   0       34.88       32.40      2.82 o
   7   9   0      111.32      109.58      5.59 o
   8   9   0       48.20       50.55      3.28 o
  -1  10   0       18.18       13.91      2.58 o
   0  10   0       49.64       56.51      2.19 o
   1  10   0       25.01       29.14      2.45 o
   2  10   0       10.48        4.53      4.85 o
   3  10   0       15.59       10.85      2.12 o
   4  10   0        6.10        6.48      2.05 o
   5  10   0       35.07       34.74      2.79 o
   6  10   0       36.38       46.02      2.94 o
   7  10   0        6.79        7.48      2.32 o
   0  11   0        5.23        4.44      3.54 o
   1  11   0       26.72       40.05      2.89 o
   2  11   0        8.58        6.56      2.27 o
   3  11   0       23.41       17.95      2.61 o
   4  11   0      151.72      144.69      7.29 o
   5  11   0       16.51       17.60      2.70 o
   6  11   0        2.04        2.52      4.11 o
   3  12   0        6.71        7.53      2.36 o
  -6 -11   1       69.14       69.45      3.64 o
  -5 -11   1       28.63       25.81      2.95 o
  -4 -11   1       30.64       31.19      2.96 o
  -3 -11   1       87.33       71.94      3.69 o
  -2 -11   1        0.86        0.81      3.74 o
  -1 -11   1       35.90       37.02      2.95 o
   0 -11   1       32.94       33.71      2.01 o
  -7 -10   1       10.32        4.65      5.37 o
  -6 -10   1        0.08        0.60      4.73 o
  -5 -10   1      128.72      129.41      6.66 o
  -4 -10   1      157.11      147.16      7.36 o
  -3 -10   1       34.97       39.25      2.67 o
  -2 -10   1      114.03      111.48      5.51 o
  -1 -10   1        9.24       12.50      2.30 o
   0 -10   1       33.19       40.11      2.02 o
   1 -10   1       45.07       46.12      3.20 o
  -7  -9   1       98.44       92.16      5.38 o
  -6  -9   1      139.88      141.22      6.66 o
  -5  -9   1        1.38        2.47      1.87 o
  -4  -9   1       46.93       40.86      2.64 o
  -3  -9   1       34.63       31.33      2.38 o
  -2  -9   1        2.96        4.25      3.60 o
  -1  -9   1       12.85       14.42      2.00 o
   0  -9   1      101.84       96.81      3.62 o
   1  -9   1        7.02       12.21      2.23 o
   2  -9   1       30.24       35.63      2.79 o
   3  -9   1        5.35       10.91      2.57 o
  -8  -8   1       40.64       39.40      2.95 o
  -7  -8   1       41.85       33.04      2.79 o
  -6  -8   1       92.02       92.20      4.42 o
  -5  -8   1      418.33      419.18     12.75 o
  -4  -8   1        1.68        0.55      3.49 o
  -3  -8   1       53.78       49.19      2.28 o
  -2  -8   1       39.42       43.37      2.36 o
  -1  -8   1      111.42      108.35      5.79 o
   0  -8   1       60.55       68.89      2.42 o
   1  -8   1       93.00       92.23      4.78 o
   2  -8   1        1.84        1.07      4.46 o
   3  -8   1        9.82       16.01      2.07 o
   4  -8   1        7.46        4.78      4.73 o
  -8  -7   1        6.13        4.98      5.28 o
  -7  -7   1      121.89      136.90      7.16 o
  -6  -7   1       85.95       81.83      4.04 o
  -5  -7   1        6.71        9.78      1.71 o
  -4  -7   1      163.66      160.94      7.37 o
  -3  -7   1       72.08       87.03      4.31 o
  -2  -7   1      239.17      255.07      8.38 o
  -1  -7   1      365.59      370.69     10.19 o
   0  -7   1        5.60        2.06      2.54 o
   1  -7   1      533.11      574.80     13.53 o
   2  -7   1      107.46      102.53      5.39 o
   3  -7   1        8.25        8.34      1.93 o
   4  -7   1       18.84       20.13      2.51 o
  -8  -6   1       37.85       47.93      2.95 o
  -7  -6   1        3.02        0.69      4.68 o
  -6  -6   1       41.84       45.08      2.55 o
  -5  -6   1      121.55      115.94      5.71 o
  -4  -6   1       25.33       21.97      1.76 o
  -3  -6   1       32.82       25.31      1.71 o
  -2  -6   1       73.29       65.47      3.23 o
  -1  -6   1      271.15      275.72      8.24 o
   0  -6   1      475.63      467.06      7.48 o
   1  -6   1      336.52      288.73      8.82 o
   2  -6   1      283.05      267.07      9.62 o
   3  -6   1      145.20      126.43      5.87 o
   4  -6   1        0.49        0.49      3.94 o
   5  -6   1       46.12       51.07      3.03 o
  -8  -5   1       71.53       93.99      5.19 o
  -7  -5   1       16.52       20.31      2.33 o
  -6  -5   1       39.26       44.36      2.50 o
  -5  -5   1      268.50      261.90      8.62 o
  -4  -5   1      306.77      286.01      8.31 o
  -3  -5   1      233.85      231.63      7.00 o
  -2  -5   1      400.57      403.23      8.61 o
  -1  -5   1       40.10       36.17      2.07 o
   0  -5   1       17.37       16.28      0.94 o
   1  -5   1      449.27      402.00      9.44 o
   2  -5   1      188.77      177.82      7.31 o
   3  -5   1        5.72        4.08      1.63 o
   4  -5   1       37.84       39.09      2.31 o
   5  -5   1        1.57        1.09      4.30 o
   6  -5   1       33.97       37.06      2.91 o
  -8  -4   1        8.73        7.62      2.28 o
  -7  -4   1      103.66      105.83      5.27 o
  -6  -4   1       94.94      100.67      5.00 o
  -5  -4   1       15.01       13.93      1.72 o
  -4  -4   1     2794.69     2883.64     23.90 o
  -3  -4   1      325.34      282.04      7.14 o
  -2  -4   1      914.12      888.61     11.25 o
  -1  -4   1     1898.11     1842.60     15.40 o
   0  -4   1      201.77      199.19      4.82 o
   1  -4   1      374.21      380.97      8.14 o
   2  -4   1      551.30      491.79     10.18 o
   3  -4   1      245.48      227.11      7.91 o
   4  -4   1       11.43        8.82      1.71 o
   5  -4   1       59.73       63.53      3.07 o
   6  -4   1        6.88        1.16      5.50 o
  -8  -3   1       40.04       45.32      3.00 o
  -7  -3   1        8.20        5.96      4.80 o
  -6  -3   1       42.43       42.20      2.31 o
  -5  -3   1      671.83      691.44     13.07 o
  -4  -3   1      709.09      778.07     12.30 o
  -3  -3   1     1110.39     1100.09     12.81 o
  -2  -3   1        8.09        7.39      0.97 o
  -1  -3   1      211.70      191.71      4.73 o
   0  -3   1      263.68      299.83     13.44 o
   1  -3   1      424.04      383.30      7.25 o
   2  -3   1        8.57       14.49      1.20 o
   3  -3   1      593.21      557.81     11.14 o
   4  -3   1      165.80      175.09      7.60 o
   5  -3   1       60.09       50.90      2.67 o
   6  -3   1      191.08      193.17      8.87 o
   7  -3   1       24.48       26.92      2.73 o
  -8  -2   1       39.69       43.51      2.93 o
  -7  -2   1      375.42      379.82     13.33 o
  -6  -2   1        6.28        4.04      3.88 o
  -5  -2   1      187.53      188.22      7.58 o
  -4  -2   1     2075.81     2188.31     19.98 o
  -3  -2   1        2.99        7.96      0.95 o
  -2  -2   1     1764.98     2041.19     13.99 o
  -1  -2   1      440.96      545.78      6.27 o
   0  -2   1     4750.37     4507.70     33.43 o
   1  -2   1     1242.14     1098.83     10.10 o
   2  -2   1     1965.58     1897.60     15.87 o
   3  -2   1       45.95       42.23      2.33 o
   4  -2   1      625.02      558.40     11.79 o
   5  -2   1       13.45       17.19      1.85 o
   6  -2   1       26.22       31.60      2.45 o
   7  -2   1       87.86       90.16      4.52 o
  -8  -1   1       40.08       42.21      3.07 o
  -7  -1   1        6.15        5.58      5.25 o
  -6  -1   1      500.87      501.06     13.29 o
  -5  -1   1      190.34      196.44      7.44 o
  -4  -1   1      373.52      375.26      8.73 o
  -3  -1   1     1120.68     1174.79     12.76 o
  -2  -1   1     2850.15     3198.60     16.97 o
  -1  -1   1      306.93      350.01      4.41 o
   0  -1   1      508.90      598.10      3.40 o
   1  -1   1      658.24      614.63      6.32 o
   2  -1   1       85.23       78.91      3.39 o
   3  -1   1     2032.19     1820.06     16.76 o
   4  -1   1      372.71      373.82      9.08 o
   5  -1   1      233.61      227.43      8.16 o
   6  -1   1       96.31       86.98      4.51 o
   7  -1   1        0.34        0.57      4.62 o
   8  -1   1        9.74        3.82      5.25 o
  -8   0   1       19.74       21.98      2.68 o
  -7   0   1      181.93      182.83      8.59 o
  -6   0   1        8.32        4.70      4.65 o
  -5   0   1       35.74       38.27      2.06 o
  -4   0   1      790.88      755.71     12.67 o
  -3   0   1        5.10        5.52      1.03 o
  -2   0   1       60.92       57.87      2.62 o
  -1   0   1     1753.91     1734.05      9.50 o
   0   0   1     5350.31     5038.22     42.24 o
   1   0   1      911.76     1104.32      6.81 o
   2   0   1      402.44      425.44      6.21 o
   3   0   1      240.74      226.83      5.80 o
   4   0   1      848.61      833.19     12.64 o
   5   0   1        0.58        1.32      2.86 o
   6   0   1       28.76       27.71      2.26 o
   7   0   1      223.72      222.17     10.55 o
   8   0   1       11.16        8.57      2.52 o
  -7   1   1       16.67       14.52      2.53 o
  -6   1   1      223.63      221.27      9.77 o
  -5   1   1        0.05        2.53      3.14 o
  -4   1   1       53.20       50.06      2.58 o
  -3   1   1      696.20      709.32     11.00 o
  -2   1   1      154.73      140.47      4.46 o
  -1   1   1      764.08      707.16      7.22 o
   0   1   1     3683.00     3348.61     55.27 o
   1   1   1      352.65      338.71      3.93 o
   2   1   1      830.06      957.44      8.72 o
   3   1   1      863.98      926.58     10.82 o
   4   1   1      122.23      130.61      5.06 o
   5   1   1      515.72      526.09     11.37 o
   6   1   1        0.24        0.45      3.53 o
   7   1   1       63.56       60.90      3.02 o
   8   1   1       97.65       95.50      5.09 o
  -7   2   1        6.11        5.38      5.57 o
  -6   2   1       44.85       40.37      2.71 o
  -5   2   1       77.06       81.93      3.82 o
  -4   2   1        0.07        1.15      1.37 o
  -3   2   1      793.54      780.53     12.41 o
  -2   2   1      768.91      749.60     10.55 o
  -1   2   1        0.08        0.23      1.85 o
   0   2   1     2217.75     1890.72     24.37 o
   1   2   1       21.60       46.00      2.06 o
   2   2   1      476.74      455.94      6.53 o
   3   2   1       39.40       56.56      2.84 o
   4   2   1     2208.48     2379.43     20.06 o
   5   2   1        6.90       10.32      1.49 o
   6   2   1      205.38      211.61      8.43 o
   7   2   1      164.11      185.29      8.87 o
   8   2   1       28.56       30.41      2.70 o
  -7   3   1        7.56        1.72      5.00 o
  -6   3   1       68.91       64.18      3.33 o
  -5   3   1      128.71      120.96      5.86 o
  -4   3   1      277.20      266.30      9.49 o
  -3   3   1      117.30      125.50      5.98 o
  -2   3   1      593.08      540.82      9.97 o
  -1   3   1      675.78      548.86      8.65 o
   0   3   1      516.32      490.45      6.28 o
   1   3   1      896.69      876.85      9.07 o
   2   3   1      463.77      471.02      7.19 o
   3   3   1      317.35      327.56      6.90 o
   4   3   1      119.24       94.63      4.12 o
   5   3   1      574.05      561.71     11.46 o
   6   3   1        3.85        1.23      1.68 o
   7   3   1      123.41      134.82      6.57 o
   8   3   1       85.29       90.59      4.39 o
   9   3   1        3.70        6.20      2.46 o
  -6   4   1       50.84       50.89      3.16 o
  -5   4   1      122.01      127.55      6.32 o
  -4   4   1        1.08        1.64      1.71 o
  -3   4   1      610.07      588.16     12.88 o
  -2   4   1      515.16      488.80     10.45 o
  -1   4   1      145.39      123.07      5.17 o
   0   4   1      885.02      767.42      7.44 o
   1   4   1        2.79        3.71      0.90 o
   2   4   1      481.88      463.13      8.12 o
   3   4   1      327.32      334.07      7.49 o
   4   4   1      184.76      196.75      6.68 o
   5   4   1      422.94      431.81     10.25 o
   6   4   1      163.51      163.31      7.49 o
   7   4   1        0.13        0.62      3.54 o
   8   4   1      102.66      100.01      4.80 o
   9   4   1        6.03        8.64      2.47 o
  -6   5   1        0.03        0.67      5.33 o
  -5   5   1       98.10      100.05      4.59 o
  -4   5   1       40.08       46.27      2.59 o
  -3   5   1       52.53       43.55      2.64 o
  -2   5   1       58.81       56.25      3.21 o
  -1   5   1      405.99      322.38      8.57 o
   0   5   1        3.44        4.51      0.81 o
   1   5   1     1394.96     1385.24     15.12 o
   2   5   1     1218.39     1162.78     14.03 o
   3   5   1      280.35      258.34      7.23 o
   4   5   1      255.06      224.06      7.19 o
   5   5   1       77.57       79.58      3.70 o
   6   5   1      133.99      138.26      6.18 o
   7   5   1      161.45      177.07      7.62 o
   8   5   1       10.61       14.04      2.39 o
   9   5   1       10.46       12.35      2.61 o
  -5   6   1        1.44        0.29      2.36 o
  -4   6   1       57.38       54.31      3.03 o
  -3   6   1       45.95       50.84      2.59 o
  -2   6   1       12.77       13.72      1.86 o
  -1   6   1       15.05        9.59      1.64 o
   0   6   1       41.68       32.21      2.93 o
   1   6   1        0.14        1.89      2.67 o
   2   6   1      547.47      493.10     10.28 o
   3   6   1      396.36      409.15      9.68 o
   4   6   1        9.25       13.35      1.57 o
   5   6   1      256.13      239.00      8.84 o
   6   6   1       37.95       38.99      2.40 o
   7   6   1       70.52       59.43      3.09 o
   8   6   1       77.70       85.84      4.08 o
   9   6   1        1.04        0.45      4.46 o
  -4   7   1       21.41       28.10      2.75 o
  -3   7   1        1.57        2.11      4.31 o
  -2   7   1       95.61       86.06      3.90 o
  -1   7   1        4.97        7.41      1.85 o
   0   7   1      514.69      456.77      8.26 o
   1   7   1      281.14      277.92      8.92 o
   2   7   1        2.91        0.37      3.03 o
   3   7   1      194.47      184.66      7.56 o
   4   7   1        1.37        2.38      3.39 o
   5   7   1       31.19       29.10      2.13 o
   6   7   1      201.24      183.65      9.06 o
   7   7   1       73.74       88.16      4.14 o
   8   7   1       21.76       22.53      2.48 o
  -3   8   1       15.07       18.21      2.38 o
  -2   8   1        0.09        0.48      3.87 o
  -1   8   1       30.63       26.08      2.46 o
   0   8   1       84.56       93.71      3.10 o
   1   8   1      172.10      174.55      8.20 o
   2   8   1      577.43      610.87     13.82 o
   3   8   1        0.87        0.41      3.30 o
   4   8   1      166.08      179.45      7.93 o
   5   8   1       68.20       72.56      3.64 o
   6   8   1       49.72       52.07      3.11 o
   7   8   1      193.64      191.98      8.54 o
   8   8   1       38.62       43.09      3.27 o
  -2   9   1        0.69        2.07      4.04 o
  -1   9   1        6.12        3.54      2.20 o
   0   9   1       55.97       56.76      2.07 o
   1   9   1      120.21      125.79      6.08 o
   2   9   1       16.58        9.48      1.96 o
   3   9   1      181.41      192.55      8.79 o
   4   9   1        6.92        3.69      4.38 o
   5   9   1       57.22       53.53      3.01 o
   6   9   1      212.21      186.82      8.60 o
   7   9   1        5.96        3.55      5.43 o
   8   9   1       59.63       52.34      3.21 o
  -1  10   1        0.10        0.64      5.17 o
   0  10   1        1.78        2.00      2.84 o
   1  10   1       75.06       87.11      3.91 o
   2  10   1       67.14       67.78      3.23 o
   3  10   1       12.69       10.59      2.26 o
   4  10   1       66.43       62.37      3.37 o
   5  10   1       18.40       17.62      2.51 o
   6  10   1       25.00       19.92      2.64 o
   7  10   1       45.95       39.79      3.05 o
   0  11   1        7.54       10.79      2.31 o
   1  11   1        0.02        0.68      2.12 o
   2  11   1       24.33       28.25      2.77 o
   3  11   1       40.44       41.39      3.00 o
   4  11   1       59.66       61.38      3.25 o
   5  11   1       67.99       65.91      3.60 o
   6  11   1       16.89       18.88      2.50 o
   3  12   1       19.89       22.99      2.88 o
   4  12   1       17.87       14.65      2.73 o
  -5 -11   2       71.41       78.44      3.78 o
  -4 -11   2       12.93        6.12      5.69 o
  -3 -11   2       13.78       17.05      2.39 o
  -2 -11   2       16.06       15.77      2.48 o
  -1 -11   2        0.04        0.56      4.53 o
   0 -11   2        8.25       11.15      1.75 o
  -6 -10   2       40.58       46.29      3.15 o
  -5 -10   2       16.83       17.08      2.55 o
  -4 -10   2       92.53       95.29      5.02 o
  -3 -10   2      244.66      232.35     10.84 o
  -2 -10   2       21.79       17.32      2.27 o
  -1 -10   2       66.89       72.32      3.78 o
   0 -10   2        0.24        1.70      1.74 o
   1 -10   2       14.54       17.96      2.45 o
  -7  -9   2        1.70        5.05      4.12 o
  -6  -9   2      132.11      124.35      6.21 o
  -5  -9   2       57.15       62.99      3.29 o
  -4  -9   2        8.34        8.18      1.99 o
  -3  -9   2       17.69       12.43      2.03 o
  -2  -9   2       81.89       83.72      4.24 o
  -1  -9   2        2.59        0.45      3.57 o
   0  -9   2      130.72      140.39      4.95 o
   1  -9   2       47.31       51.42      2.98 o
   2  -9   2        0.12        0.55      4.44 o
   3  -9   2       29.89       39.89      2.89 o
  -8  -8   2       12.44       13.49      2.44 o
  -7  -8   2       98.14       98.64      4.14 o
  -6  -8   2       12.77        9.77      2.30 o
  -5  -8   2      354.46      325.07     11.45 o
  -4  -8   2       70.19       66.03      3.40 o
  -3  -8   2        5.44        1.37      3.97 o
  -2  -8   2      209.91      194.21      8.60 o
  -1  -8   2       39.21       48.00      2.34 o
   0  -8   2        6.23        6.21      3.66 o
   1  -8   2       53.37       71.76      3.57 o
   2  -8   2       88.80       97.09      4.96 o
   3  -8   2        5.46        5.82      4.70 o
   4  -8   2       14.14       15.14      2.70 o
  -8  -7   2       51.68       50.34      3.41 o
  -7  -7   2       30.32       32.40      2.74 o
  -6  -7   2      266.47      270.67     10.75 o
  -5  -7   2       81.14       92.46      4.73 o
  -4  -7   2       55.85       47.45      2.36 o
  -3  -7   2      253.72      262.91      8.95 o
  -2  -7   2       17.09       16.55      1.75 o
  -1  -7   2      552.76      567.44     12.69 o
   0  -7   2      338.35      367.11      7.47 o
   1  -7   2       31.79       33.40      2.28 o
   2  -7   2       91.58       93.37      4.35 o
   3  -7   2       23.60       22.87      2.46 o
   4  -7   2        1.55        3.90      3.78 o
  -8  -6   2       65.29       64.47      3.76 o
  -7  -6   2       51.82       57.29      3.05 o
  -6  -6   2        3.37        4.31      1.84 o
  -5  -6   2      305.83      304.81      9.94 o
  -4  -6   2      161.57      157.81      7.14 o
  -3  -6   2        1.04        2.30      2.84 o
  -2  -6   2     1637.84     1648.60     18.90 o
  -1  -6   2      692.49      717.01     12.57 o
   0  -6   2      177.52      200.51      5.06 o
   1  -6   2      282.77      267.69      8.67 o
   2  -6   2        0.63        6.46      1.71 o
   3  -6   2       61.92       59.05      2.74 o
   4  -6   2       13.36       12.40      2.06 o
   5  -6   2        3.31        0.59      4.69 o
  -8  -5   2        0.55        3.01      2.33 o
  -7  -5   2       47.47       55.71      2.99 o
  -6  -5   2        3.02        0.21      1.72 o
  -5  -5   2        2.57        4.96      1.56 o
  -4  -5   2      495.55      439.11     10.64 o
  -3  -5   2      394.54      407.77      9.35 o
  -2  -5   2        2.84        5.74      1.18 o
  -1  -5   2     1723.81     1723.37     17.18 o
   0  -5   2      712.14      709.13     12.22 o
   1  -5   2      606.54      592.02     11.33 o
   2  -5   2      364.89      320.23      9.20 o
   3  -5   2       45.02       35.19      2.13 o
   4  -5   2        5.30       10.15      1.72 o
   5  -5   2       30.03       28.47      2.60 o
   6  -5   2        2.72        5.80      4.91 o
  -8  -4   2      129.36      138.73      7.21 o
  -7  -4   2        7.95        6.57      2.25 o
  -6  -4   2        4.53        3.93      3.96 o
  -5  -4   2      516.48      535.78     12.16 o
  -4  -4   2       66.02       77.34      3.88 o
  -3  -4   2     1047.17     1036.01     13.70 o
  -2  -4   2      454.79      464.15      8.57 o
  -1  -4   2       32.87       41.67      2.10 o
   0  -4   2      231.20      210.52      4.17 o
   1  -4   2       32.31       40.23      2.11 o
   2  -4   2      734.61      757.16     12.66 o
   3  -4   2      654.62      565.76     12.27 o
   4  -4   2       66.44       66.62      3.26 o
   5  -4   2        2.32        2.88      3.81 o
   6  -4   2      108.40      111.74      5.80 o
  -8  -3   2        0.67        2.46      3.89 o
  -7  -3   2       29.32       36.45      2.64 o
  -6  -3   2       19.19       21.20      2.17 o
  -5  -3   2      102.18       83.48      4.22 o
  -4  -3   2     5101.03     5199.81     32.33 o
  -3  -3   2      341.64      350.78      7.84 o
  -2  -3   2      458.17      470.05      7.90 o
  -1  -3   2      685.06      749.88      8.95 o
   0  -3   2      477.99      502.50      9.09 o
   1  -3   2     3923.22     3768.19     21.94 o
   2  -3   2       54.77       47.54      2.19 o
   3  -3   2        0.03        0.37      3.00 o
   4  -3   2       53.57       50.26      2.77 o
   5  -3   2       39.91       40.82      2.47 o
   6  -3   2       63.85       54.96      3.02 o
   7  -3   2       97.21       99.96      4.49 o
  -8  -2   2        3.51        3.76      5.07 o
  -7  -2   2       45.50       46.66      2.92 o
  -6  -2   2        1.01        3.39      3.46 o
  -5  -2   2       75.89       73.62      3.59 o
  -4  -2   2      524.99      529.98     10.57 o
  -3  -2   2      882.73      884.43     11.71 o
  -2  -2   2      210.44      213.71      5.17 o
  -1  -2   2      195.08      226.76      4.58 o
   0  -2   2     6877.75     6724.74     26.14 o
   1  -2   2      145.42      148.34      4.19 o
   2  -2   2     6076.07     5559.66     27.11 o
   3  -2   2     2009.74     1859.57     18.26 o
   4  -2   2        0.50        0.39      3.09 o
   5  -2   2        7.06        1.56      1.86 o
   6  -2   2       85.12       86.31      4.49 o
   7  -2   2        0.13        3.11      3.48 o
  -8  -1   2       16.02       15.19      2.51 o
  -7  -1   2       25.93       20.47      2.72 o
  -6  -1   2       93.84      104.90      5.23 o
  -5  -1   2      362.90      365.13     10.08 o
  -4  -1   2      521.00      542.90     10.96 o
  -3  -1   2      333.81      355.88      7.65 o
  -2  -1   2     1897.41     2059.25     14.69 o
  -1  -1   2      836.46      877.29      7.77 o
   0  -1   2      500.26      523.74     11.60 o
   1  -1   2    15747.07    14114.28    119.09 o
   2  -1   2     1344.16     1357.35     12.07 o
   3  -1   2      422.27      415.14      8.27 o
   4  -1   2      876.81      776.82     12.84 o
   5  -1   2        1.66        1.42      3.46 o
   6  -1   2      125.11      116.15      6.19 o
   7  -1   2       98.28       95.62      4.48 o
   8  -1   2       13.52        5.44      5.53 o
  -7   0   2      111.82      120.95      5.71 o
  -6   0   2       65.75       65.40      3.05 o
  -5   0   2        9.52       10.21      1.72 o
  -4   0   2      694.19      678.35     12.40 o
  -3   0   2      645.86      737.40     11.06 o
  -2   0   2       89.06      133.23      4.29 o
  -1   0   2      614.15      580.11      6.43 o
   0   0   2     3495.89     3663.57     17.04 o
   1   0   2     4499.34     4627.53     15.37 o
   2   0   2     2378.52     2666.54     15.27 o
   3   0   2      128.32      117.83      4.42 o
   4   0   2      321.90      332.27      8.27 o
   5   0   2        5.46        2.66      1.43 o
   6   0   2       40.92       39.72      2.16 o
   7   0   2       66.08       58.10      3.19 o
   8   0   2       39.50       34.56      3.06 o
  -7   1   2        0.89        4.00      4.34 o
  -6   1   2      114.96      122.02      6.60 o
  -5   1   2       83.63       81.15      3.74 o
  -4   1   2      110.04      125.71      6.23 o
  -3   1   2      293.86      270.41      7.34 o
  -2   1   2     1426.98     1394.80     13.57 o
  -1   1   2        0.02        0.97      1.85 o
   0   1   2     6824.63     5917.17    288.69 o
   1   1   2    16701.13    13583.27    102.73 o
   2   1   2      164.28      196.98      4.31 o
   3   1   2      851.67      901.69     10.50 o
   4   1   2       16.08       13.78      1.12 o
   5   1   2      160.64      191.08      7.23 o
   6   1   2       32.15       25.69      2.07 o
   7   1   2       25.91       25.49      2.38 o
   8   1   2       37.53       41.19      3.01 o
  -7   2   2       19.92       19.15      2.66 o
  -6   2   2        0.30        3.52      4.61 o
  -5   2   2        4.20        1.73      3.67 o
  -4   2   2       31.68       24.34      1.96 o
  -3   2   2       86.55      109.65      5.32 o
  -2   2   2      311.48      313.90      7.24 o
  -1   2   2     1351.97     1232.40     11.87 o
   0   2   2       83.72      114.60      3.02 o
   1   2   2     2589.95     2453.26     13.21 o
   2   2   2     1166.40     1282.10     10.76 o
   3   2   2       15.01       13.26      1.02 o
   4   2   2     1929.46     2054.71     18.48 o
   5   2   2       81.45       72.78      3.52 o
   6   2   2        0.20        2.50      3.22 o
   7   2   2      338.41      327.18     11.54 o
   8   2   2       59.52       63.39      3.26 o
  -6   3   2      122.47      120.01      5.91 o
  -5   3   2        2.14        3.36      1.92 o
  -4   3   2       51.48       53.37      2.67 o
  -3   3   2      260.58      262.43      8.43 o
  -2   3   2      281.81      284.69      7.55 o
  -1   3   2      225.20      208.52      5.86 o
   0   3   2       33.61       34.62      1.20 o
   1   3   2      498.97      537.65      7.48 o
   2   3   2      587.09      553.43      7.84 o
   3   3   2      917.35      891.83     11.17 o
   4   3   2       12.37       21.47      1.34 o
   5   3   2      499.95      550.52     11.34 o
   6   3   2       89.06       90.51      4.17 o
   7   3   2        0.33        2.16      3.94 o
   8   3   2      201.79      208.87     10.25 o
   9   3   2       73.24       69.81      3.74 o
  -6   4   2        1.30        5.00      2.27 o
  -5   4   2       88.88       85.33      4.17 o
  -4   4   2      106.56      104.34      5.39 o
  -3   4   2       32.74       31.12      2.10 o
  -2   4   2     1001.39      972.05     14.98 o
  -1   4   2       14.58        7.82      1.20 o
   0   4   2     1019.24      942.35     17.54 o
   1   4   2      160.65      134.10      4.64 o
   2   4   2       30.95       28.18      1.42 o
   3   4   2      470.96      457.70      8.62 o
   4   4   2     1496.72     1540.68     16.93 o
   5   4   2        0.38        2.23      1.35 o
   6   4   2      145.60      164.75      7.27 o
   7   4   2      359.47      372.31     12.08 o
   8   4   2        0.17        4.75      1.98 o
   9   4   2       29.97       32.01      3.02 o
  -5   5   2        7.16       10.31      2.18 o
  -4   5   2       13.69       14.67      2.34 o
  -3   5   2      140.24      128.86      6.44 o
  -2   5   2      156.63      142.11      6.12 o
  -1   5   2      500.04      467.94     10.49 o
   0   5   2        4.75        2.25      1.35 o
   1   5   2      397.51      364.36      8.27 o
   2   5   2     2672.60     2492.81     20.55 o
   3   5   2      223.01      228.24      6.87 o
   4   5   2      176.11      183.68      6.81 o
   5   5   2      192.64      188.75      7.36 o
   6   5   2       40.24       38.16      2.19 o
   7   5   2       61.65       60.43      3.01 o
   8   5   2      269.01      254.40     11.55 o
   9   5   2       19.83       21.24      2.71 o
  -5   6   2       16.34       13.89      2.72 o
  -4   6   2        3.55        5.72      2.03 o
  -3   6   2       13.59       17.31      2.19 o
  -2   6   2        7.46        4.17      3.64 o
  -1   6   2       19.00       22.23      1.79 o
   0   6   2      243.71      201.49      5.25 o
   1   6   2      339.70      306.31      8.55 o
   2   6   2       49.33       50.81      2.26 o
   3   6   2      887.86      880.11     14.01 o
   4   6   2      699.05      711.61     13.23 o
   5   6   2       25.30       25.44      1.84 o
   6   6   2      148.14      130.82      6.23 o
   7   6   2      157.89      162.75      7.46 o
   8   6   2        3.14        0.66      5.26 o
   9   6   2       19.31       21.56      2.70 o
  -4   7   2       44.52       47.26      3.23 o
  -3   7   2       15.85       12.41      2.30 o
  -2   7   2       28.41       34.22      2.54 o
  -1   7   2      144.86      145.19      6.67 o
   0   7   2      309.68      290.21      6.80 o
   1   7   2      284.74      269.18      8.78 o
   2   7   2      229.86      241.81      8.26 o
   3   7   2       23.89       19.84      1.82 o
   4   7   2        3.40        0.43      3.42 o
   5   7   2      159.06      158.42      7.82 o
   6   7   2        0.82        0.47      3.74 o
   7   7   2      231.30      238.46     10.42 o
   8   7   2       79.87       78.26      3.60 o
  -3   8   2       35.19       46.60      2.88 o
  -2   8   2       28.00       22.92      2.54 o
  -1   8   2       69.32       65.47      3.06 o
   0   8   2      473.02      457.15      9.09 o
   1   8   2       27.56       28.17      2.20 o
   2   8   2       62.14       66.78      3.41 o
   3   8   2       32.47       36.78      2.12 o
   4   8   2        2.97        3.82      1.66 o
   5   8   2       45.21       46.73      2.53 o
   6   8   2       32.54       30.70      2.48 o
   7   8   2        0.72        2.91      4.82 o
   8   8   2       63.57       65.81      3.40 o
  -2   9   2       16.07       21.40      2.43 o
  -1   9   2       39.73       41.91      2.77 o
   0   9   2       65.39       58.43      2.14 o
   1   9   2      108.70      123.51      5.78 o
   2   9   2       86.96       84.90      4.27 o
   3   9   2        7.80        1.82      4.38 o
   4   9   2       72.77       63.55      3.28 o
   5   9   2       43.36       46.92      2.79 o
   6   9   2       83.65       86.25      4.29 o
   7   9   2       94.22       83.96      3.64 o
   8   9   2        0.24        0.67      5.31 o
  -1  10   2        5.00        5.55      4.93 o
   0  10   2       24.32       27.45      3.02 o
   1  10   2        4.61        8.52      2.06 o
   2  10   2       10.44       14.08      2.27 o
   3  10   2        5.22        2.88      2.10 o
   4  10   2       20.00       18.94      2.50 o
   5  10   2      111.96      122.46      5.80 o
   6  10   2       10.19       10.53      2.23 o
   7  10   2       14.50       16.90      2.54 o
   1  11   2        1.69        3.81      3.95 o
   2  11   2        4.89        5.98      2.32 o
   3  11   2       29.91       27.15      2.70 o
   4  11   2        1.98        0.59      4.71 o
   5  11   2        3.34        0.66      5.25 o
   6  11   2       33.44       33.48      2.93 o
   4  12   2       18.17       16.59      2.75 o
  -5 -11   3       37.42       37.81      3.02 o
  -4 -11   3       82.24       85.74      4.27 o
  -3 -11   3       19.81       19.01      2.52 o
  -2 -11   3        0.04        2.07      4.28 o
  -1 -11   3       18.71       19.78      2.73 o
   0 -11   3       11.90       13.32      1.77 o
  -6 -10   3       58.16       57.91      3.34 o
  -5 -10   3      102.50      108.74      5.50 o
  -4 -10   3        1.98        0.60      4.77 o
  -3 -10   3      192.46      212.13      9.94 o
  -2 -10   3       80.35       82.08      3.84 o
  -1 -10   3        9.94        4.10      4.46 o
   0 -10   3       10.35        8.75      2.86 o
   1 -10   3       14.70       18.30      2.23 o
  -7  -9   3       18.80       18.48      2.67 o
  -6  -9   3        3.58        0.57      4.61 o
  -5  -9   3       51.10       53.02      3.01 o
  -4  -9   3      181.81      183.20      7.99 o
  -3  -9   3       49.24       43.78      2.72 o
  -2  -9   3       52.69       47.59      2.75 o
  -1  -9   3       90.99       79.53      4.05 o
   0  -9   3        0.08        0.79      2.78 o
   1  -9   3       66.07       65.00      3.43 o
   2  -9   3       40.56       47.07      2.99 o
   3  -9   3       13.06        9.59      2.59 o
  -7  -8   3       17.66       23.39      2.62 o
  -6  -8   3      152.38      155.25      7.80 o
  -5  -8   3       11.74       11.27      2.10 o
  -4  -8   3       17.03       15.28      2.03 o
  -3  -8   3       69.40       63.86      3.27 o
  -2  -8   3       12.70       13.43      1.79 o
  -1  -8   3        3.88        2.45      1.68 o
   0  -8   3        2.61        2.79      2.49 o
   1  -8   3       21.12       21.98      2.21 o
   2  -8   3      170.15      168.64      8.12 o
   3  -8   3       61.33       65.07      3.27 o
   4  -8   3        0.52        0.64      5.18 o
  -8  -7   3      165.34      166.60      8.03 o
  -7  -7   3       63.73       66.59      3.46 o
  -6  -7   3       43.70       46.57      2.82 o
  -5  -7   3      220.39      210.91      9.30 o
  -4  -7   3       51.85       46.60      2.39 o
  -3  -7   3       55.79       54.45      2.61 o
  -2  -7   3      140.68      137.32      6.87 o
  -1  -7   3       19.29       21.21      1.90 o
   0  -7   3       22.93       21.10      1.79 o
   1  -7   3      110.75      123.81      6.16 o
   2  -7   3       25.51       29.36      2.38 o
   3  -7   3       96.49       97.76      5.28 o
   4  -7   3       45.24       41.48      2.94 o
  -8  -6   3       17.48        0.80      6.34 o
  -7  -6   3       57.97       54.99      3.20 o
  -6  -6   3       46.55       52.50      2.80 o
  -5  -6   3       20.55       21.42      1.97 o
  -4  -6   3      330.36      325.84      9.97 o
  -3  -6   3      187.58      187.26      7.49 o
  -2  -6   3      201.30      198.37      7.34 o
  -1  -6   3      717.96      694.20     12.63 o
   0  -6   3       23.15       25.29      1.22 o
   1  -6   3       39.76       42.14      2.06 o
   2  -6   3      787.18      776.69     15.54 o
   3  -6   3      150.93      125.12      6.40 o
   4  -6   3        2.50        1.11      1.98 o
   5  -6   3       49.33       43.12      3.16 o
  -8  -5   3      100.19      103.46      5.67 o
  -7  -5   3        0.24        0.59      4.66 o
  -6  -5   3        0.51        0.21      1.69 o
  -5  -5   3       23.33       22.42      1.97 o
  -4  -5   3       66.32       71.65      3.97 o
  -3  -5   3      407.45      404.67      9.74 o
  -2  -5   3      767.12      751.80     12.20 o
  -1  -5   3        6.77        5.66      1.18 o
   0  -5   3     1050.15     1044.35     10.07 o
   1  -5   3      102.00      103.36      4.75 o
   2  -5   3        6.58       11.04      1.56 o
   3  -5   3      360.21      344.37     10.39 o
   4  -5   3      150.22      116.10      5.51 o
   5  -5   3        3.97        3.22      4.24 o
   6  -5   3       41.60       39.85      3.16 o
  -8  -4   3       28.27       34.51      3.07 o
  -7  -4   3      114.76      118.68      5.39 o
  -6  -4   3       35.05       33.78      2.25 o
  -5  -4   3      395.09      376.78     10.51 o
  -4  -4   3      940.82      930.06     14.78 o
  -3  -4   3       11.63       11.19      1.31 o
  -2  -4   3      288.10      265.50      6.93 o
  -1  -4   3      934.67      937.49     11.93 o
   0  -4   3       70.14       89.23      2.96 o
   1  -4   3       18.93       13.16      1.15 o
   2  -4   3      810.84      740.59     12.73 o
   3  -4   3       42.52       34.64      1.98 o
   4  -4   3       63.13       56.23      2.78 o
   5  -4   3       17.40       17.85      2.23 o
   6  -4   3       76.55       61.89      3.30 o
  -8  -3   3       38.75       38.94      3.20 o
  -7  -3   3       10.82       11.20      2.31 o
  -6  -3   3      213.75      220.94      9.15 o
  -5  -3   3      185.89      179.04      7.72 o
  -4  -3   3     1199.41     1203.93     16.48 o
  -3  -3   3     4174.26     4250.83     27.45 o
  -2  -3   3       92.84      105.03      4.24 o
  -1  -3   3      619.96      600.90      8.59 o
   0  -3   3      569.88      560.57      5.93 o
   1  -3   3        3.84        0.27      2.17 o
   2  -3   3      354.51      369.44      8.17 o
   3  -3   3      721.36      641.98     12.05 o
   4  -3   3      166.62      145.01      7.09 o
   5  -3   3      183.15      147.14      6.68 o
   6  -3   3       28.44       28.79      2.62 o
   7  -3   3       27.45       23.60      2.98 o
  -8  -2   3       10.87       11.59      2.41 o
  -7  -2   3       60.55       58.45      3.26 o
  -6  -2   3        0.06        0.52      4.09 o
  -5  -2   3      436.21      423.60     11.25 o
  -4  -2   3     1068.01     1111.37     15.54 o
  -3  -2   3      198.65      182.34      6.02 o
  -2  -2   3      511.67      547.88      8.46 o
  -1  -2   3      289.55      336.30      5.93 o
   0  -2   3     1932.84     2030.47     14.86 o
   1  -2   3      297.66      324.84      6.10 o
   2  -2   3        5.91        7.25      1.04 o
   3  -2   3      328.12      349.78      8.37 o
   4  -2   3      564.86      536.62     11.52 o
   5  -2   3       22.04       19.14      1.99 o
   6  -2   3      263.66      251.64      9.92 o
   7  -2   3       99.66       97.52      4.83 o
  -8  -1   3        0.19        2.59      4.85 o
  -7  -1   3      101.65      102.03      5.54 o
  -6  -1   3      324.44      321.07     11.11 o
  -5  -1   3        0.02        0.43      3.47 o
  -4  -1   3      562.50      533.45     11.03 o
  -3  -1   3      459.71      481.51      9.20 o
  -2  -1   3       17.99       13.74      1.02 o
  -1  -1   3     1274.29     1452.94     11.32 o
   0  -1   3     2529.93     2712.76     41.29 o
   1  -1   3        3.09        4.55      0.87 o
   2  -1   3       28.83       23.61      1.12 o
   3  -1   3      540.35      551.04      9.56 o
   4  -1   3      475.47      440.22      9.87 o
   5  -1   3      668.07      606.91     13.01 o
   6  -1   3        0.32        1.35      1.93 o
   7  -1   3       60.28       60.92      3.08 o
   8  -1   3       45.38       42.61      3.23 o
  -7   0   3       15.05        1.98      5.62 o
  -6   0   3       80.82       84.18      4.30 o
  -5   0   3      316.45      312.41     10.37 o
  -4   0   3       70.26       64.12      3.09 o
  -3   0   3     1176.30     1190.71     14.68 o
  -2   0   3       62.88       70.69      3.07 o
  -1   0   3        1.43        4.46      0.84 o
   0   0   3     3225.88     3205.27     17.98 o
   1   0   3      901.54     1152.33      8.94 o
   2   0   3        0.41        0.23      1.91 o
   3   0   3     1431.34     1606.46     14.94 o
   4   0   3      828.49      804.99     12.35 o
   5   0   3        4.23        6.33      1.42 o
   6   0   3      221.04      187.57      8.41 o
   7   0   3       36.12       37.29      2.70 o
   8   0   3        4.86        5.72      2.20 o
  -7   1   3       38.30       40.13      3.11 o
  -6   1   3      150.66      149.50      7.31 o
  -5   1   3       27.50       29.08      2.24 o
  -4   1   3      180.39      172.01      7.25 o
  -3   1   3        1.88        0.53      1.16 o
  -2   1   3     1687.70     1793.62     16.24 o
  -1   1   3      255.08      240.38      5.27 o
   0   1   3       26.64       32.75      1.10 o
   1   1   3     5772.21     5700.10     19.81 o
   2   1   3      474.00      590.52      7.55 o
   3   1   3       66.43       81.43      3.77 o
   4   1   3     1131.06     1299.30     15.01 o
   5   1   3      569.57      576.48     11.80 o
   6   1   3        1.22        0.66      1.55 o
   7   1   3       66.23       65.94      3.59 o
   8   1   3       16.29       20.12      2.43 o
  -7   2   3        4.28        0.73      5.85 o
  -6   2   3        3.60        5.92      2.04 o
  -5   2   3       53.91       55.71      2.77 o
  -4   2   3       72.91       68.33      3.71 o
  -3   2   3      966.58      949.06     14.86 o
  -2   2   3      681.59      695.51     11.17 o
  -1   2   3      633.35      623.34      9.16 o
   0   2   3     3493.44     3430.80     12.93 o
   1   2   3      183.89      196.80      4.48 o
   2   2   3      890.54      932.93      9.78 o
   3   2   3     1595.28     1587.29     14.35 o
   4   2   3       75.46       80.92      3.70 o
   5   2   3       25.77       25.72      1.58 o
   6   2   3      247.41      249.99      8.75 o
   7   2   3       10.71       11.85      1.96 o
   8   2   3      170.86      172.52      8.18 o
   9   2   3        8.45       11.85      2.55 o
  -6   3   3        2.39        3.75      2.16 o
  -5   3   3       66.15       63.39      2.93 o
  -4   3   3        0.43        0.55      3.33 o
  -3   3   3       95.36       80.64      4.05 o
  -2   3   3     1015.48     1026.50     14.55 o
  -1   3   3      437.62      448.57      8.53 o
   0   3   3      185.96      196.18      3.73 o
   1   3   3     2822.06     2613.47     16.97 o
   2   3   3      558.39      565.15      8.37 o
   3   3   3     1002.49      993.01     12.09 o
   4   3   3      650.09      623.50     10.58 o
   5   3   3       30.90       36.66      1.77 o
   6   3   3       29.01       31.61      1.91 o
   7   3   3      104.31      104.56      5.48 o
   8   3   3        0.00        0.36      4.03 o
   9   3   3       57.78       54.80      3.45 o
  -6   4   3        9.53        2.96      5.69 o
  -5   4   3        3.10        0.54      4.35 o
  -4   4   3      430.80      439.58     13.35 o
  -3   4   3      319.23      328.84     10.56 o
  -2   4   3       59.00       51.49      2.64 o
  -1   4   3      322.94      321.82      8.32 o
   0   4   3       62.87       66.87     11.67 o
   1   4   3      244.31      245.94      6.28 o
   2   4   3      446.33      368.90      7.52 o
   3   4   3      708.53      660.54     10.53 o
   4   4   3      272.01      271.35      7.60 o
   5   4   3      123.99      118.76      5.82 o
   6   4   3        4.65        5.66      1.50 o
   7   4   3      210.82      221.25      9.53 o
   8   4   3       91.12       97.54      4.79 o
   9   4   3        0.17        0.64      5.16 o
  -5   5   3       29.08       31.94      2.82 o
  -4   5   3       11.78       13.02      2.34 o
  -3   5   3       88.09       84.33      4.24 o
  -2   5   3      775.02      774.39     15.10 o
  -1   5   3        0.89        0.40      3.15 o
   0   5   3      197.02      166.89      7.32 o
   1   5   3      498.85      496.58      9.55 o
   2   5   3      382.50      400.71      8.58 o
   3   5   3     1503.98     1391.68     16.24 o
   4   5   3       81.96       87.87      4.51 o
   5   5   3        5.05        2.39      3.18 o
   6   5   3      174.90      165.29      7.56 o
   7   5   3       92.50      107.17      5.27 o
   8   5   3       57.54       51.43      3.07 o
   9   5   3       58.86       62.88      3.73 o
  -4   6   3       48.51       46.12      3.03 o
  -3   6   3       40.55       42.86      2.62 o
  -2   6   3       12.14        8.68      1.85 o
  -1   6   3       40.34       43.20      2.19 o
   0   6   3       99.63      101.68      3.48 o
   1   6   3       86.81       60.44      2.85 o
   2   6   3      852.81      819.60     13.38 o
   3   6   3       96.43       99.40      4.94 o
   4   6   3     1247.43     1157.32     16.85 o
   5   6   3       37.49       37.09      2.11 o
   6   6   3        5.23        0.55      4.14 o
   7   6   3      229.40      226.49      9.98 o
   8   6   3       84.14       94.76      4.82 o
   9   6   3        1.10        1.84      2.20 o
  -4   7   3        9.78        5.46      5.57 o
  -3   7   3       37.00       46.67      2.84 o
  -2   7   3       31.05       28.99      2.33 o
  -1   7   3       40.27       44.19      2.51 o
   0   7   3        1.03        1.21      1.52 o
   1   7   3       44.35       54.94      2.67 o
   2   7   3      135.49      142.21      6.77 o
   3   7   3      618.29      568.65     12.42 o
   4   7   3       41.10       45.18      2.25 o
   5   7   3       68.06       69.39      3.41 o
   6   7   3      142.74      155.10      6.98 o
   7   7   3        5.08        6.97      2.17 o
   8   7   3       90.71       92.03      4.41 o
   9   7   3       16.05       16.11      2.61 o
  -3   8   3        3.94        7.29      2.27 o
  -2   8   3       24.99       34.24      2.55 o
  -1   8   3        0.74        2.04      3.71 o
   0   8   3       91.26       85.71      3.46 o
   1   8   3      209.89      194.54      8.86 o
   2   8   3       69.47       80.68      4.31 o
   3   8   3       90.20       96.88      4.48 o
   4   8   3      484.14      467.88     12.47 o
   5   8   3       30.90       36.88      2.39 o
   6   8   3       10.94       14.94      2.18 o
   7   8   3       62.79       62.54      3.32 o
   8   8   3        0.43        2.44      4.78 o
  -2   9   3        0.71        0.27      2.11 o
  -1   9   3       38.96       39.72      2.94 o
   0   9   3        0.38        2.53      1.68 o
   1   9   3        1.73        2.61      3.77 o
   2   9   3      142.02      159.72      7.36 o
   3   9   3      160.53      147.97      7.04 o
   4   9   3       24.26       21.98      2.33 o
   5   9   3      225.65      239.80     10.28 o
   6   9   3       13.32       12.03      2.26 o
   7   9   3      110.49      102.52      5.19 o
   8   9   3       45.70       46.29      3.12 o
  -1  10   3        4.80       10.29      2.40 o
   0  10   3        6.85        1.88      3.32 o
   1  10   3       47.12       53.75      3.06 o
   2  10   3       18.13       19.44      2.20 o
   3  10   3       21.70       28.20      2.46 o
   4  10   3      124.43      122.32      6.57 o
   5  10   3       10.47       10.85      2.28 o
   6  10   3       24.56       28.49      2.73 o
   7  10   3        0.31        4.65      4.49 o
   1  11   3        0.10        4.29      4.66 o
   2  11   3       33.36       32.87      2.99 o
   3  11   3       26.88       19.23      2.66 o
   4  11   3       39.74       46.53      3.03 o
   5  11   3       56.28       61.76      3.34 o
   6  11   3        8.30        4.55      4.73 o
  -4 -11   4       27.07       26.90      2.91 o
  -3 -11   4       14.64       12.68      2.43 o
  -2 -11   4       33.39       33.90      2.98 o
  -1 -11   4        1.59        0.28      2.26 o
  -6 -10   4        0.30        0.61      4.85 o
  -5 -10   4      109.38      103.15      5.26 o
  -4 -10   4       48.76       46.37      3.09 o
  -3 -10   4        7.07        3.75      4.56 o
  -2 -10   4      142.19      144.00      7.65 o
  -1 -10   4       10.02        9.95      2.21 o
   0 -10   4        4.65        7.45      1.66 o
   1 -10   4       41.07       42.98      3.15 o
  -7  -9   4        0.93        0.55      4.37 o
  -6  -9   4       53.10       63.69      3.22 o
  -5  -9   4       24.88       18.68      2.72 o
  -4  -9   4      112.28      117.60      6.19 o
  -3  -9   4      140.20      135.63      6.47 o
  -2  -9   4        9.13        7.39      2.03 o
  -1  -9   4      140.08      132.73      7.22 o
   0  -9   4       48.52       45.82      2.68 o
   1  -9   4        6.52        9.77      2.03 o
   2  -9   4       33.37       30.28      2.87 o
   3  -9   4        1.74        2.52      2.26 o
  -7  -8   4        5.32        8.54      2.55 o
  -6  -8   4       21.41       23.86      2.51 o
  -5  -8   4      251.78      246.93     10.46 o
  -4  -8   4       62.29       61.82      3.07 o
  -3  -8   4       27.05       28.86      2.27 o
  -2  -8   4      241.50      225.88      9.43 o
  -1  -8   4       29.72       30.08      2.24 o
   0  -8   4        5.43        2.62      2.79 o
   1  -8   4      111.81      122.88      5.88 o
   2  -8   4        5.27        3.25      4.80 o
   3  -8   4        7.19        8.69      2.23 o
   4  -8   4        8.23       10.21      2.38 o
  -7  -7   4      138.03      148.41      7.16 o
  -6  -7   4       20.43       21.22      2.47 o
  -5  -7   4        3.24        5.44      1.97 o
  -4  -7   4      173.12      191.69      8.54 o
  -3  -7   4        0.72        0.20      1.56 o
  -2  -7   4       36.99       34.90      2.09 o
  -1  -7   4      441.25      432.48     11.17 o
   0  -7   4      157.21      167.79      5.61 o
   1  -7   4       54.89       49.36      2.55 o
   2  -7   4      115.32      134.46      6.80 o
   3  -7   4       10.93       10.57      2.16 o
   4  -7   4        8.47        5.10      4.92 o
  -8  -6   4      152.40      132.74      5.37 o
  -7  -6   4        2.10        5.06      4.89 o
  -6  -6   4       54.18       64.10      3.01 o
  -5  -6   4      156.62      141.77      6.94 o
  -4  -6   4        3.41        6.29      1.75 o
  -3  -6   4      228.59      221.25      8.18 o
  -2  -6   4       73.72       69.15      3.49 o
  -1  -6   4       41.47       40.79      1.97 o
   0  -6   4      212.45      213.03      5.43 o
   1  -6   4      104.61      111.12      5.44 o
   2  -6   4      456.24      460.71     12.36 o
   3  -6   4      202.78      213.92      9.46 o
   4  -6   4        4.40        5.28      1.89 o
   5  -6   4       11.63       15.09      2.30 o
  -8  -5   4       58.09       60.56      3.71 o
  -7  -5   4       91.06       95.98      4.80 o
  -6  -5   4       19.14       24.55      2.27 o
  -5  -5   4      145.57      129.04      6.09 o
  -4  -5   4      492.22      511.94     11.87 o
  -3  -5   4        1.52        2.09      2.79 o
  -2  -5   4      696.93      679.34     12.16 o
  -1  -5   4     1530.49     1550.50     17.41 o
   0  -5   4        0.68        1.17      1.07 o
   1  -5   4      244.43      235.20      7.84 o
   2  -5   4        4.94        1.37      3.40 o
   3  -5   4      251.46      277.43      9.74 o
   4  -5   4       66.75       66.99      3.74 o
   5  -5   4       23.30        4.31      5.57 o
   6  -5   4        1.30        0.84      5.07 o
  -8  -4   4       15.95       13.42      2.62 o
  -7  -4   4       56.01       55.09      3.19 o
  -6  -4   4       54.28       46.75      2.60 o
  -5  -4   4       37.29       33.45      2.26 o
  -4  -4   4       73.48       74.50      3.42 o
  -3  -4   4      895.73      897.65     13.90 o
  -2  -4   4      237.89      275.43      7.38 o
  -1  -4   4      518.28      515.21      9.32 o
   0  -4   4     1621.15     1645.94     16.35 o
   1  -4   4        0.03        0.29      2.38 o
   2  -4   4     1604.18     1591.72     18.56 o
   3  -4   4      216.10      210.06      7.85 o
   4  -4   4        0.02        0.45      3.57 o
   5  -4   4        1.30        0.43      3.49 o
   6  -4   4        6.89        3.87      2.16 o
  -8  -3   4       50.94       54.72      3.35 o
  -7  -3   4       56.65       60.99      3.19 o
  -6  -3   4        7.46        4.64      2.05 o
  -5  -3   4       15.85       18.57      1.86 o
  -4  -3   4      101.94      113.50      5.38 o
  -3  -3   4     1646.03     1760.48     18.62 o
  -2  -3   4      519.59      552.54      9.54 o
  -1  -3   4       19.55       19.15      1.11 o
   0  -3   4      342.45      339.17      9.26 o
   1  -3   4       76.92       62.63      3.22 o
   2  -3   4       16.52       17.25      1.36 o
   3  -3   4      929.90      925.12     14.49 o
   4  -3   4      571.55      520.73     12.36 o
   5  -3   4        1.72        3.73      1.78 o
   6  -3   4       48.57       46.09      2.81 o
   7  -3   4       27.79       36.54      2.95 o
  -7  -2   4       37.44       38.65      2.96 o
  -6  -2   4        2.11        0.49      3.97 o
  -5  -2   4       20.16       20.95      1.95 o
  -4  -2   4     1015.89      924.93     15.21 o
  -3  -2   4     2169.18     2356.85     21.06 o
  -2  -2   4       40.79       36.86      1.69 o
  -1  -2   4      925.61      976.32     10.82 o
   0  -2   4        3.15        4.66      1.04 o
   1  -2   4      268.37      275.39      6.10 o
   2  -2   4      754.84      778.94     10.90 o
   3  -2   4       39.25       41.77      2.27 o
   4  -2   4      218.26      232.83      8.07 o
   5  -2   4       89.10       77.76      4.03 o
   6  -2   4        8.22        3.48      4.37 o
   7  -2   4       71.91       71.54      3.36 o
  -7  -1   4        0.60        0.57      4.57 o
  -6  -1   4      121.19      131.79      6.35 o
  -5  -1   4        1.40        0.43      3.52 o
  -4  -1   4        0.05        0.42      3.36 o
  -3  -1   4     1193.34     1234.58     15.46 o
  -2  -1   4      768.79      894.90     11.54 o
  -1  -1   4      114.47      111.40      3.96 o
   0  -1   4     2013.73     2153.60     12.42 o
   1  -1   4      808.77      870.70      9.46 o
   2  -1   4        1.71        0.70      2.14 o
   3  -1   4     1665.36     1827.57     17.31 o
   4  -1   4      311.78      331.85      9.07 o
   5  -1   4      283.40      288.88      9.47 o
   6  -1   4       41.99       38.59      2.40 o
   7  -1   4       19.60       22.53      2.48 o
   8  -1   4        8.70        5.78      4.77 o
  -7   0   4       44.24       49.24      3.22 o
  -6   0   4        3.86        1.69      3.95 o
  -5   0   4      174.00      185.77      8.31 o
  -4   0   4       50.87       44.41      2.07 o
  -3   0   4      168.21      198.56      6.68 o
  -2   0   4        4.38       12.83      1.07 o
  -1   0   4      272.89      227.92      5.36 o
   0   0   4      124.43      122.62      2.71 o
   1   0   4      259.60      304.50      5.48 o
   2   0   4      563.72      625.75      8.57 o
   3   0   4      194.48      206.48      5.87 o
   4   0   4     1307.58     1419.65     16.65 o
   5   0   4       96.29       90.34      4.38 o
   6   0   4       16.09       15.30      1.87 o
   7   0   4       65.07       54.90      2.92 o
   8   0   4       21.85       19.98      2.54 o
  -7   1   4        9.61       12.80      2.58 o
  -6   1   4      254.91      249.08     11.30 o
  -5   1   4        0.32        0.49      3.95 o
  -4   1   4       71.32       76.06      3.76 o
  -3   1   4      218.51      198.44      7.08 o
  -2   1   4       22.95       34.58      1.95 o
  -1   1   4      344.51      328.96      6.67 o
   0   1   4     1138.51     1161.20      7.64 o
   1   1   4        2.46        1.28      1.76 o
   2   1   4      271.99      333.94      6.28 o
   3   1   4     1087.60     1232.19     13.10 o
   4   1   4       67.05       71.65      3.33 o
   5   1   4      890.62     1059.51     15.70 o
   6   1   4        7.07        7.80      1.64 o
   7   1   4        0.39        1.61      3.52 o
   8   1   4       42.50       36.43      2.98 o
  -6   2   4        4.78        0.56      4.50 o
  -5   2   4       85.76       76.05      3.76 o
  -4   2   4       18.37       15.61      1.86 o
  -3   2   4        1.48        0.86      3.22 o
  -2   2   4      837.27      811.06     12.70 o
  -1   2   4      158.80      199.71      5.77 o
   0   2   4     1442.81     1512.37      9.46 o
   1   2   4      117.05      139.00      4.24 o
   2   2   4      186.05      190.74      5.00 o
   3   2   4      546.86      611.83      9.40 o
   4   2   4     1350.73     1482.03     16.21 o
   5   2   4       54.25       54.53      2.72 o
   6   2   4      183.75      185.04      7.83 o
   7   2   4      104.09      100.84      5.27 o
   8   2   4       53.23       52.31      3.09 o
   9   2   4       92.77       91.81      4.69 o
  -6   3   4       14.84       11.74      2.48 o
  -5   3   4       26.06       25.37      2.52 o
  -4   3   4        0.93        0.46      3.62 o
  -3   3   4       30.66       29.60      1.96 o
  -2   3   4        8.08        9.89      1.49 o
  -1   3   4     1056.75     1014.51     13.50 o
   0   3   4      934.47     1028.35      8.75 o
   1   3   4      296.45      314.67      6.60 o
   2   3   4      664.90      582.88      8.98 o
   3   3   4       76.76       82.38      3.55 o
   4   3   4      175.05      153.00      5.95 o
   5   3   4      382.54      343.11      9.03 o
   6   3   4       12.14       12.78      1.65 o
   7   3   4       35.92       37.86      2.32 o
   8   3   4      187.88      187.25      8.32 o
   9   3   4        0.61        1.28      2.13 o
  -5   4   4       25.97       22.72      2.61 o
  -4   4   4      123.42      122.56      6.14 o
  -3   4   4      146.33      154.10      7.63 o
  -2   4   4       69.85       76.60      3.55 o
  -1   4   4        0.44        0.34      2.68 o
   0   4   4      123.06       91.87      6.87 o
   1   4   4       11.32       22.01      1.20 o
   2   4   4       73.27       74.61      3.37 o
   3   4   4     1891.03     1811.74     17.56 o
   4   4   4      655.98      665.69     11.53 o
   5   4   4       45.69       52.33      2.74 o
   6   4   4      140.82      128.64      5.77 o
   7   4   4        2.19        0.48      3.87 o
   8   4   4       69.95       60.69      3.23 o
   9   4   4       41.07       35.31      3.08 o
  -5   5   4       22.13       23.38      2.73 o
  -4   5   4       69.84       64.28      3.33 o
  -3   5   4       11.28       12.51      2.05 o
  -2   5   4      192.70      188.76      8.59 o
  -1   5   4      268.03      256.75      8.44 o
   0   5   4       78.99       76.06      2.66 o
   1   5   4      533.65      504.94     10.14 o
   2   5   4        5.50        9.56      1.27 o
   3   5   4      155.08      148.60      6.16 o
   4   5   4      201.33      213.58      7.24 o
   5   5   4      259.48      228.02      8.04 o
   6   5   4       28.87       33.15      2.18 o
   7   5   4      289.21      292.36     10.85 o
   8   5   4       86.24       85.21      3.86 o
   9   5   4       15.15       13.83      2.58 o
  -4   6   4       39.58       38.04      2.93 o
  -3   6   4       85.17       96.73      5.00 o
  -2   6   4      100.35       93.93      4.72 o
  -1   6   4        2.11        7.62      1.59 o
   0   6   4      373.36      339.81     14.86 o
   1   6   4       23.80       21.67      1.77 o
   2   6   4      539.91      550.47     11.51 o
   3   6   4      318.28      289.42      8.80 o
   4   6   4        8.83        7.58      1.57 o
   5   6   4        3.53        5.02      1.57 o
   6   6   4       63.81       55.46      2.64 o
   7   6   4        3.35        0.33      4.29 o
   8   6   4      145.23      152.79      7.56 o
   9   6   4       31.20       28.71      2.70 o
  -4   7   4        3.17        4.11      2.24 o
  -3   7   4        2.82        2.86      2.04 o
  -2   7   4       37.36       40.95      2.81 o
  -1   7   4        3.63        3.97      3.60 o
   0   7   4       87.38       83.59      3.28 o
   1   7   4      408.05      379.60     11.09 o
   2   7   4        4.93        0.71      3.46 o
   3   7   4      119.39      133.14      5.88 o
   4   7   4       51.97       48.80      2.53 o
   5   7   4      125.07      125.50      6.13 o
   6   7   4       28.94       27.19      2.27 o
   7   7   4      142.42      141.80      7.31 o
   8   7   4       12.05        9.77      2.40 o
   9   7   4       21.23       25.18      2.74 o
  -3   8   4       10.30        5.12      5.53 o
  -2   8   4        0.50        4.28      2.07 o
  -1   8   4       11.94       13.07      2.10 o
   0   8   4       21.14       22.34      3.18 o
   1   8   4      130.89      132.47      6.22 o
   2   8   4      111.27      117.35      5.99 o
   3   8   4        2.03        3.59      3.76 o
   4   8   4       70.76       61.21      3.37 o
   5   8   4       26.95       23.40      2.37 o
   6   8   4       41.80       40.74      2.70 o
   7   8   4       28.48       23.05      2.67 o
   8   8   4       58.26       63.90      3.49 o
  -2   9   4       34.37       35.04      3.19 o
  -1   9   4        3.87        0.62      4.93 o
   0   9   4       49.42       49.58      2.09 o
   1   9   4       59.78       60.74      2.95 o
   2   9   4        4.11        3.52      3.74 o
   3   9   4       16.68       16.26      2.05 o
   4   9   4        0.63        0.53      4.27 o
   5   9   4        1.46        0.55      4.37 o
   6   9   4      107.86      104.16      4.96 o
   7   9   4        0.09        0.54      4.34 o
   8   9   4       50.42       46.78      3.28 o
   0  10   4        9.57       14.73      1.71 o
   1  10   4       66.83       73.41      3.55 o
   2  10   4       23.97       22.18      2.39 o
   3  10   4       14.73       16.21      2.21 o
   4  10   4       56.75       57.04      3.09 o
   5  10   4       26.04       27.41      2.70 o
   6  10   4       10.13       10.17      2.31 o
   7  10   4       20.99       22.02      2.71 o
   1  11   4        4.97        6.88      2.25 o
   2  11   4       16.79       16.92      2.73 o
   3  11   4       31.55       34.06      2.95 o
   4  11   4       21.98       22.39      2.59 o
   5  11   4       42.28       51.49      3.26 o
   6  11   4       19.65       14.81      2.62 o
  -4 -11   5        1.21        0.87      4.55 o
  -3 -11   5        3.48        7.32      2.23 o
  -2 -11   5       44.50       52.00      3.26 o
  -1 -11   5       32.10       37.53      3.20 o
  -5 -10   5        0.45        0.67      5.36 o
  -4 -10   5       16.79       17.15      2.38 o
  -3 -10   5       49.51       61.31      3.26 o
  -2 -10   5        4.15        0.60      4.83 o
  -1 -10   5       32.67       34.31      2.84 o
   0 -10   5       21.38       20.42      1.73 o
   1 -10   5        0.01        0.56      4.51 o
  -6  -9   5       12.05       10.70      2.62 o
  -5  -9   5      147.86      140.34      7.09 o
  -4  -9   5        2.89        5.91      2.02 o
  -3  -9   5       42.87       41.12      2.88 o
  -2  -9   5      188.70      196.44      8.25 o
  -1  -9   5        6.23        5.00      1.89 o
   0  -9   5       10.57       11.54      1.49 o
   1  -9   5       15.31       15.26      2.30 o
   2  -9   5        1.34        0.63      5.04 o
  -7  -8   5       43.27       53.61      3.16 o
  -6  -8   5       65.83       74.17      3.39 o
  -5  -8   5       29.64       31.18      2.64 o
  -4  -8   5      141.45      139.76      6.81 o
  -3  -8   5       15.14       14.14      2.07 o
  -2  -8   5      151.46      155.79      6.98 o
  -1  -8   5      160.85      147.54      6.88 o
   0  -8   5       58.46       49.63      1.88 o
   1  -8   5        2.21        1.01      4.25 o
   2  -8   5       63.03       63.49      3.46 o
   3  -8   5       17.48       18.12      2.51 o
  -7  -7   5        3.97        0.67      5.37 o
  -6  -7   5       37.69       36.02      2.82 o
  -5  -7   5       49.83       49.89      2.71 o
  -4  -7   5       69.53       65.60      2.89 o
  -3  -7   5       60.25       61.99      2.74 o
  -2  -7   5       67.85       59.91      2.96 o
  -1  -7   5       25.78       23.49      1.99 o
   0  -7   5      131.96      113.71      7.43 o
   1  -7   5        2.90        6.34      1.76 o
   2  -7   5       78.60       76.11      3.15 o
   3  -7   5      154.75      138.01      6.78 o
   4  -7   5       25.37       24.29      2.34 o
  -7  -6   5      269.69      234.20     10.23 o
  -6  -6   5        0.73        3.20      3.32 o
  -5  -6   5      282.80      289.80     10.70 o
  -4  -6   5       85.79       81.61      3.97 o
  -3  -6   5       79.03       80.16      4.08 o
  -2  -6   5      131.78      134.72      6.64 o
  -1  -6   5      256.40      246.57      8.43 o
   0  -6   5       64.11       69.59      2.41 o
   1  -6   5      176.30      162.30      7.62 o
   2  -6   5       53.46       65.54      3.25 o
   3  -6   5       43.13       41.94      2.70 o
   4  -6   5      107.79      115.56      5.88 o
   5  -6   5       21.12       18.98      2.75 o
  -7  -5   5       22.04       26.27      2.94 o
  -6  -5   5       36.61       42.41      2.61 o
  -5  -5   5       21.11       19.28      2.09 o
  -4  -5   5      721.83      758.30     14.95 o
  -3  -5   5      541.06      506.48     11.89 o
  -2  -5   5        7.09        4.41      1.48 o
  -1  -5   5      700.35      687.26     12.33 o
   0  -5   5      630.77      605.94     10.06 o
   1  -5   5       20.90       21.06      1.61 o
   2  -5   5      176.25      178.79      7.52 o
   3  -5   5      334.21      316.36     10.39 o
   4  -5   5       58.93       41.53      2.75 o
   5  -5   5       32.96       26.63      2.54 o
   6  -5   5       30.29       28.63      2.73 o
  -7  -4   5       29.40       32.13      2.86 o
  -6  -4   5        3.68        2.31      3.63 o
  -5  -4   5       26.76       31.20      2.16 o
  -4  -4   5      145.35      156.69      7.18 o
  -3  -4   5      142.16      134.07      6.42 o
  -2  -4   5      580.42      542.47     10.78 o
  -1  -4   5      139.53      145.18      5.79 o
   0  -4   5      743.50      766.67     12.35 o
   1  -4   5      797.01      798.93     12.75 o
   2  -4   5       80.25       74.20      3.81 o
   3  -4   5      110.85      118.53      5.51 o
   4  -4   5      145.45      141.16      6.56 o
   5  -4   5       43.16       33.35      2.47 o
   6  -4   5       74.24       57.98      3.40 o
  -7  -3   5       94.77       96.11      4.51 o
  -6  -3   5       19.71       21.31      2.31 o
  -5  -3   5       16.89       13.78      2.02 o
  -4  -3   5     1150.78     1098.42     17.14 o
  -3  -3   5      270.72      278.41      8.19 o
  -2  -3   5      129.88      129.31      5.41 o
  -1  -3   5      500.69      477.85      8.85 o
   0  -3   5      475.96      497.66      6.41 o
   1  -3   5      201.67      199.72      6.05 o
   2  -3   5      121.13      109.82      5.17 o
   3  -3   5       69.14       76.14      3.98 o
   4  -3   5       62.22       65.28      3.07 o
   5  -3   5       59.57       53.05      2.59 o
   6  -3   5        0.49        0.70      4.30 o
   7  -3   5      104.05       90.20      4.78 o
  -7  -2   5        1.36        3.23      3.88 o
  -6  -2   5       96.46      101.78      4.55 o
  -5  -2   5      277.21      271.95     10.01 o
  -4  -2   5        3.75        8.01      1.64 o
  -3  -2   5     1548.04     1548.14     18.10 o
  -2  -2   5       64.78       70.18      3.49 o
  -1  -2   5     1142.91     1283.67     13.55 o
   0  -2   5     1272.83     1347.97     27.27 o
   1  -2   5      488.25      503.18      8.55 o
   2  -2   5      130.87      110.94      4.77 o
   3  -2   5      227.94      205.30      7.01 o
   4  -2   5       48.74       53.14      2.75 o
   5  -2   5       85.70       87.04      4.15 o
   6  -2   5      218.73      190.24      8.96 o
   7  -2   5        2.93        3.66      2.30 o
  -7  -1   5       39.99       39.04      3.02 o
  -6  -1   5       25.47       25.50      2.47 o
  -5  -1   5       46.61       53.69      2.72 o
  -4  -1   5      742.33      734.87     14.12 o
  -3  -1   5        1.44        0.39      3.09 o
  -2  -1   5     1249.40     1304.53     14.98 o
  -1  -1   5      272.44      277.05      6.33 o
   0  -1   5       15.35       11.85      0.71 o
   1  -1   5      820.51      846.42     10.28 o
   2  -1   5      325.46      309.68      6.89 o
   3  -1   5       83.97       80.51      3.71 o
   4  -1   5     1334.79     1454.33     18.12 o
   5  -1   5       96.02       96.79      4.59 o
   6  -1   5       29.62       26.66      2.37 o
   7  -1   5      211.90      194.54      8.71 o
   8  -1   5       14.50       10.96      2.55 o
  -7   0   5       10.06       12.64      2.44 o
  -6   0   5       72.08       68.62      3.43 o
  -5   0   5       66.08       64.49      3.11 o
  -4   0   5        5.87        6.67      1.70 o
  -3   0   5      276.46      294.61      8.46 o
  -2   0   5       27.02       33.74      1.68 o
  -1   0   5     2417.48     2615.64     18.87 o
   0   0   5      917.73      914.21      9.78 o
   1   0   5        0.05        0.23      1.91 o
   2   0   5     1293.88     1457.68     13.78 o
   3   0   5      451.02      463.82      8.78 o
   4   0   5      181.83      180.25      6.78 o
   5   0   5      397.01      447.85     10.92 o
   6   0   5      348.00      336.87     10.90 o
   7   0   5       13.27        1.70      5.20 o
   8   0   5       48.11       38.65      2.92 o
  -6   1   5       23.06       24.13      2.67 o
  -5   1   5       73.08       76.59      4.29 o
  -4   1   5        6.24        0.49      3.95 o
  -3   1   5      163.61      169.80      7.19 o
  -2   1   5      672.06      642.34     11.30 o
  -1   1   5       38.51       41.96      2.02 o
   0   1   5      156.11      141.46      3.25 o
   1   1   5     1437.57     1490.97     13.02 o
   2   1   5      113.03      129.06      4.43 o
   3   1   5     1877.36     2195.90     18.35 o
   4   1   5     1205.68     1376.19     16.30 o
   5   1   5       87.64       88.82      4.45 o
   6   1   5        0.82        3.15      3.21 o
   7   1   5       85.19       72.28      3.75 o
   8   1   5        2.72        0.55      4.42 o
  -6   2   5       56.25       51.77      3.14 o
  -5   2   5        0.89        0.53      4.21 o
  -4   2   5      121.05      114.66      5.47 o
  -3   2   5       48.87       48.63      2.87 o
  -2   2   5      755.63      785.93     13.10 o
  -1   2   5     2466.24     2497.74     20.62 o
   0   2   5        0.38        0.26      1.47 o
   1   2   5        0.63        0.25      1.98 o
   2   2   5     1348.12     1499.37     14.19 o
   3   2   5     1010.06     1176.14     13.49 o
   4   2   5      752.91      827.43     12.56 o
   5   2   5      556.83      618.25     12.23 o
   6   2   5       12.56       16.73      1.70 o
   7   2   5       68.12       73.60      3.69 o
   8   2   5        6.99        5.24      4.23 o
   9   2   5       34.96       32.34      2.79 o
  -6   3   5        1.36        1.28      5.16 o
  -5   3   5        0.29        0.54      4.29 o
  -4   3   5        1.66        2.78      3.42 o
  -3   3   5      137.44      122.05      6.23 o
  -2   3   5      659.53      699.30     13.12 o
  -1   3   5      126.68      110.09      5.41 o
   0   3   5     1420.94     1443.04     29.57 o
   1   3   5      698.35      705.73     10.41 o
   2   3   5       18.02       16.14      1.15 o
   3   3   5     1273.47     1407.35     15.30 o
   4   3   5      472.23      527.77     10.26 o
   5   3   5      139.20      117.44      5.09 o
   6   3   5       40.63       41.23      2.18 o
   7   3   5       55.82       57.30      3.09 o
   8   3   5      107.27      110.89      5.55 o
   9   3   5       53.22       54.55      3.27 o
  -5   4   5       23.17       27.34      2.55 o
  -4   4   5        5.22        0.34      4.66 o
  -3   4   5       11.87       10.26      1.91 o
  -2   4   5      117.42      127.44      5.86 o
  -1   4   5      464.05      447.10     10.57 o
   0   4   5       16.42       24.52      1.10 o
   1   4   5        5.76        2.68      1.10 o
   2   4   5     1251.28     1223.96     14.72 o
   3   4   5       49.52       36.31      1.69 o
   4   4   5     1650.32     1610.54     18.31 o
   5   4   5        3.60        3.86      3.15 o
   6   4   5      169.81      147.87      7.27 o
   7   4   5      115.08      117.07      5.74 o
   8   4   5       13.48       13.03      2.27 o
   9   4   5        8.11        0.60      4.77 o
  -5   5   5        0.26        0.63      5.04 o
  -4   5   5       43.77       44.60      2.89 o
  -3   5   5      129.77      134.53      6.78 o
  -2   5   5       16.88       19.24      2.06 o
  -1   5   5      150.82      155.11      7.32 o
   0   5   5      203.02      192.03      5.12 o
   1   5   5      119.84      134.70      5.94 o
   2   5   5       10.88        8.82      1.32 o
   3   5   5      333.62      314.99      8.61 o
   4   5   5       53.08       44.64      2.07 o
   5   5   5      804.81      763.78     14.24 o
   6   5   5        2.44        2.55      1.68 o
   7   5   5       70.32       70.59      3.55 o
   8   5   5      128.82      125.57      6.73 o
   9   5   5       10.92       15.30      2.36 o
  -4   6   5        0.14        3.16      2.04 o
  -3   6   5       18.34       22.30      2.48 o
  -2   6   5       60.98       71.16      3.91 o
  -1   6   5       81.52       76.49      3.55 o
   0   6   5      110.43      108.86      3.86 o
   1   6   5      146.06      152.89      6.87 o
   2   6   5       93.61       95.71      4.96 o
   3   6   5      501.50      486.87     11.27 o
   4   6   5      750.10      715.09     13.66 o
   5   6   5        7.94       11.41      1.75 o
   6   6   5      270.78      243.81      9.34 o
   7   6   5      116.64      129.31      6.16 o
   8   6   5        0.08        0.75      4.16 o
   9   6   5        9.24        4.62      4.58 o
  -3   7   5        4.21        6.98      2.17 o
  -2   7   5        0.04        3.98      4.05 o
  -1   7   5       24.24       29.45      2.36 o
   0   7   5       11.04       10.24      1.35 o
   1   7   5       42.85       45.20      2.28 o
   2   7   5      101.18      103.88      5.51 o
   3   7   5        0.33        0.49      3.62 o
   4   7   5      234.77      208.75      8.60 o
   5   7   5      863.80      816.32     16.28 o
   6   7   5       39.57       39.22      2.53 o
   7   7   5       72.30       69.37      3.19 o
   8   7   5      111.81      119.59      6.50 o
   9   7   5        5.16        0.67      5.34 o
  -2   8   5        1.12        3.69      4.66 o
  -1   8   5        5.47        6.18      1.84 o
   0   8   5       76.10       78.73      2.94 o
   1   8   5       32.68       32.93      2.43 o
   2   8   5        4.95        4.77      1.73 o
   3   8   5      141.25      144.32      7.14 o
   4   8   5       71.86       61.95      3.20 o
   5   8   5       22.32       21.72      2.25 o
   6   8   5      122.10      129.34      7.12 o
   7   8   5       13.20        5.14      5.11 o
   8   8   5        4.31        1.64      4.56 o
  -1   9   5        8.18        5.59      2.45 o
   0   9   5        3.75        1.25      2.96 o
   1   9   5       41.49       42.15      2.68 o
   2   9   5       63.95       60.51      3.52 o
   3   9   5        0.70        2.98      1.66 o
   4   9   5      124.21      120.70      5.48 o
   5   9   5      388.69      366.68     12.82 o
   6   9   5       12.25       15.33      2.32 o
   7   9   5       20.20       21.70      2.59 o
   8   9   5       12.55       11.79      2.50 o
   0  10   5       41.04       49.11      3.09 o
   1  10   5        2.14        0.54      4.30 o
   2  10   5       14.04       17.60      2.38 o
   3  10   5       16.32       16.89      2.28 o
   4  10   5       11.55       10.64      2.11 o
   5  10   5       44.46       52.88      3.29 o
   6  10   5      111.89      107.15      5.73 o
   7  10   5        7.41        0.66      5.21 o
   2  11   5        7.25        2.14      5.44 o
   3  11   5       10.07       10.21      2.36 o
   4  11   5        9.76        2.47      5.53 o
   5  11   5       10.81        6.20      2.46 o
   6  11   5       26.46       26.60      2.88 o
  -5 -10   6       20.76       18.17      2.55 o
  -4 -10   6       12.63       15.78      2.47 o
  -3 -10   6       42.76       44.08      2.99 o
  -2 -10   6       59.13       63.04      3.40 o
  -1 -10   6        0.53        0.55      4.39 o
   0 -10   6       29.45       32.34      2.12 o
   1 -10   6       22.71       24.82      2.84 o
  -6  -9   6        1.28        0.59      4.72 o
  -5  -9   6       24.98       22.98      2.84 o
  -4  -9   6      102.79       95.97      4.79 o
  -3  -9   6       33.26       38.32      2.75 o
  -2  -9   6      104.40      107.56      5.20 o
  -1  -9   6      189.70      195.12      9.64 o
   0  -9   6        4.28        1.45      2.83 o
   1  -9   6       19.95       24.97      2.48 o
   2  -9   6       50.39       56.33      3.20 o
  -6  -8   6       56.26       62.98      3.40 o
  -5  -8   6      105.84       84.12      4.28 o
  -4  -8   6        1.49        0.55      4.43 o
  -3  -8   6      143.36      160.33      7.55 o
  -2  -8   6        4.59        4.41      3.81 o
  -1  -8   6       69.72       77.13      3.69 o
   0  -8   6       83.70       71.24      2.51 o
   1  -8   6       51.71       50.82      2.77 o
   2  -8   6       20.30       22.63      2.37 o
   3  -8   6       31.50       32.87      2.93 o
  -7  -7   6       20.53       23.69      2.73 o
  -6  -7   6        0.75        0.40      4.23 o
  -5  -7   6       52.48       54.78      2.93 o
  -4  -7   6      259.85      283.04     10.89 o
  -3  -7   6       34.11       36.09      2.44 o
  -2  -7   6      151.77      163.99      8.05 o
  -1  -7   6      147.90      139.42      6.48 o
   0  -7   6        4.27        2.12      2.70 o
   1  -7   6       10.71       13.01      1.79 o
   2  -7   6        9.25       17.24      2.21 o
   3  -7   6       59.39       58.82      3.03 o
   4  -7   6        9.59       11.20      2.57 o
  -7  -6   6      181.08      175.75      8.27 o
  -6  -6   6       86.74       87.61      4.03 o
  -5  -6   6        0.31        3.87      3.62 o
  -4  -6   6        0.50        4.37      3.67 o
  -3  -6   6       14.58       13.32      1.84 o
  -2  -6   6        7.22        8.09      1.61 o
  -1  -6   6      254.90      214.99      8.55 o
   0  -6   6      553.55      525.42      9.10 o
   1  -6   6        2.00        5.93      1.61 o
   2  -6   6      248.88      278.26     10.00 o
   3  -6   6       10.31       18.27      2.41 o
   4  -6   6       56.46       55.80      3.07 o
   5  -6   6       28.27       36.17      2.80 o
  -7  -5   6       59.99       49.44      3.41 o
  -6  -5   6       18.24       18.28      2.36 o
  -5  -5   6       38.88       40.63      2.55 o
  -4  -5   6       30.88       28.69      2.20 o
  -3  -5   6       25.24       28.30      2.06 o
  -2  -5   6       60.48       61.39      3.19 o
  -1  -5   6       12.69       14.39      1.54 o
   0  -5   6      417.62      465.16     13.58 o
   1  -5   6      154.09      144.67      6.62 o
   2  -5   6        7.41        3.98      3.37 o
   3  -5   6      550.34      536.67     14.01 o
   4  -5   6      127.33      136.75      6.98 o
   5  -5   6        2.96        0.55      4.43 o
   6  -5   6       40.08       39.52      2.88 o
  -7  -4   6      106.39      107.49      5.87 o
  -6  -4   6       22.43       27.10      2.38 o
  -5  -4   6        7.80        5.64      1.78 o
  -4  -4   6        2.50        6.46      1.77 o
  -3  -4   6       99.18      108.30      5.25 o
  -2  -4   6      157.64      136.11      6.29 o
  -1  -4   6     1357.27     1372.30     16.80 o
   0  -4   6      302.63      309.55     13.15 o
   1  -4   6      452.48      472.65     10.50 o
   2  -4   6      171.02      172.20      7.12 o
   3  -4   6        2.23        1.96      3.46 o
   4  -4   6      105.60      116.57      5.54 o
   5  -4   6      102.72       91.71      4.83 o
   6  -4   6        2.96        4.66      4.27 o
  -7  -3   6        1.07        5.05      4.61 o
  -6  -3   6       32.94       36.86      2.61 o
  -5  -3   6        4.96        1.46      3.59 o
  -4  -3   6       25.56       23.07      1.99 o
  -3  -3   6      170.62      159.96      6.81 o
  -2  -3   6      312.13      314.12      8.45 o
  -1  -3   6        5.00        0.83      2.36 o
   0  -3   6     2287.19     2435.78     14.72 o
   1  -3   6       86.03       90.64      4.08 o
   2  -3   6       11.26        7.38      1.30 o
   3  -3   6      380.69      388.74     10.07 o
   4  -3   6      104.63      111.05      5.71 o
   5  -3   6       15.40       21.19      2.10 o
   6  -3   6       42.19       35.12      2.73 o
   7  -3   6        1.28        2.95      5.19 o
  -7  -2   6       31.03       32.36      2.95 o
  -6  -2   6        1.33        3.68      1.95 o
  -5  -2   6      114.72      114.39      5.13 o
  -4  -2   6        2.39        4.01      3.61 o
  -3  -2   6       34.53       28.27      1.85 o
  -2  -2   6      742.07      803.94     12.75 o
  -1  -2   6     1327.62     1560.40     16.12 o
   0  -2   6       23.81       12.33      0.82 o
   1  -2   6     1357.63     1409.78     15.30 o
   2  -2   6       92.96       90.78      4.12 o
   3  -2   6        0.26        0.33      2.60 o
   4  -2   6      177.55      193.26      7.62 o
   5  -2   6       16.70       18.88      1.90 o
   6  -2   6      116.34      112.92      5.59 o
   7  -2   6       38.01       38.43      2.98 o
  -7  -1   6        7.69        1.69      5.52 o
  -6  -1   6      133.19      138.36      7.46 o
  -5  -1   6        2.17        4.57      4.12 o
  -4  -1   6      237.97      226.94      8.88 o
  -3  -1   6      211.76      210.22      7.77 o
  -2  -1   6       41.39       57.87      3.01 o
  -1  -1   6       70.79       61.35      3.02 o
   0  -1   6     1478.63     1623.08     20.25 o
   1  -1   6        1.29        0.12      0.90 o
   2  -1   6        1.47        0.60      2.37 o
   3  -1   6      355.35      361.79      8.67 o
   4  -1   6      115.99      131.73      6.16 o
   5  -1   6      528.59      558.69     13.22 o
   6  -1   6       25.94       22.47      2.39 o
   7  -1   6       63.21       65.72      3.30 o
   8  -1   6       20.63       17.86      2.62 o
  -6   0   6        6.03        5.25      2.33 o
  -5   0   6      226.18      244.12     10.15 o
  -4   0   6       32.93       37.32      2.20 o
  -3   0   6       16.64       14.45      1.59 o
  -2   0   6      691.32      707.16     12.13 o
  -1   0   6      353.06      481.54      9.02 o
   0   0   6      400.66      376.09      5.35 o
   1   0   6      319.91      305.01      6.69 o
   2   0   6        1.79        0.69      2.16 o
   3   0   6        9.08       19.33      1.44 o
   4   0   6      178.53      206.88      7.16 o
   5   0   6        0.04        2.80      3.57 o
   6   0   6      517.90      573.26     13.87 o
   7   0   6      191.01      197.41      9.81 o
   8   0   6        1.78        0.54      4.35 o
  -6   1   6       31.50       31.44      2.89 o
  -5   1   6        9.48        9.28      2.28 o
  -4   1   6       39.31       41.42      2.34 o
  -3   1   6        5.98        0.42      3.41 o
  -2   1   6        7.35        8.84      1.27 o
  -1   1   6      460.69      427.49      8.81 o
   0   1   6      770.52      821.99      9.87 o
   1   1   6      771.30      819.31     10.77 o
   2   1   6        6.46        3.83      0.95 o
   3   1   6      187.79      229.76      6.66 o
   4   1   6      671.12      720.41     12.39 o
   5   1   6      216.38      240.71      8.41 o
   6   1   6       91.82      107.03      5.30 o
   7   1   6       23.91       28.54      2.62 o
   8   1   6       64.11       59.71      3.29 o
  -6   2   6       21.86       27.98      2.85 o
  -5   2   6      144.31      142.57      7.05 o
  -4   2   6       19.09       17.83      2.07 o
  -3   2   6       64.58       66.31      3.41 o
  -2   2   6       13.25        6.73      1.55 o
  -1   2   6      223.38      208.47      6.75 o
   0   2   6      468.26      487.11      6.57 o
   1   2   6      159.42      149.85      5.11 o
   2   2   6      124.46      125.65      4.83 o
   3   2   6      606.52      639.56     10.73 o
   4   2   6      132.36      140.74      6.26 o
   5   2   6      160.69      176.01      7.35 o
   6   2   6      418.38      475.66     12.26 o
   7   2   6       20.26       21.01      2.33 o
   8   2   6       18.42       21.64      2.27 o
   9   2   6        0.50        1.31      4.37 o
  -5   3   6        2.84        4.64      3.78 o
  -4   3   6       42.76       35.89      2.65 o
  -3   3   6        3.14        1.38      3.89 o
  -2   3   6      317.07      329.29      9.87 o
  -1   3   6      237.25      227.34      7.75 o
   0   3   6      112.05      100.15      3.49 o
   1   3   6      492.24      484.11      9.33 o
   2   3   6       68.68      106.51      4.71 o
   3   3   6      235.73      233.62      7.01 o
   4   3   6      892.60      991.57     14.47 o
   5   3   6      468.49      481.23     11.20 o
   6   3   6        9.82       11.61      1.85 o
   7   3   6      316.12      337.37     11.55 o
   8   3   6        7.57        3.34      4.41 o
   9   3   6       96.92       88.39      4.97 o
  -5   4   6        5.02        0.59      4.70 o
  -4   4   6       26.58       30.67      2.65 o
  -3   4   6       44.04       41.41      2.67 o
  -2   4   6        7.20        8.14      1.73 o
  -1   4   6      238.68      253.49      8.41 o
   0   4   6      366.59      352.18      6.53 o
   1   4   6       83.29       96.33      4.32 o
   2   4   6      239.66      213.95      6.75 o
   3   4   6      176.09      150.56      6.41 o
   4   4   6        3.29        5.26      1.45 o
   5   4   6       11.10       12.88      1.70 o
   6   4   6       89.31       78.27      3.80 o
   7   4   6        8.80        9.97      1.89 o
   8   4   6      115.56      119.80      5.44 o
   9   4   6       11.74       10.89      2.28 o
  -4   5   6        0.18        3.15      4.25 o
  -3   5   6      101.37       98.23      4.87 o
  -2   5   6      210.82      206.21      8.99 o
  -1   5   6        6.72        3.55      3.60 o
   0   5   6      119.70      115.54      5.69 o
   1   5   6      444.26      432.33     10.02 o
   2   5   6        1.27        0.80      2.78 o
   3   5   6      323.55      324.75      9.22 o
   4   5   6      251.82      271.64      8.54 o
   5   5   6        8.31        7.65      1.72 o
   6   5   6        1.76        0.49      3.90 o
   7   5   6       64.26       60.72      3.00 o
   8   5   6        0.91        1.11      4.23 o
   9   5   6       32.13       26.32      2.75 o
  -4   6   6       26.23       31.05      2.67 o
  -3   6   6       28.27       25.76      2.70 o
  -2   6   6        0.56        0.56      4.46 o
  -1   6   6       85.76       76.61      4.11 o
   0   6   6       17.58       19.49      1.32 o
   1   6   6       22.22       20.33      1.86 o
   2   6   6      352.71      356.15      9.95 o
   3   6   6        4.27       11.14      1.61 o
   4   6   6      304.72      297.71      9.60 o
   5   6   6       11.05       13.37      1.87 o
   6   6   6        2.98        6.71      1.85 o
   7   6   6      107.33      100.59      5.21 o
   8   6   6       93.62       99.65      4.87 o
   9   6   6       10.59        0.67      5.34 o
  -3   7   6       33.81       31.99      3.02 o
  -2   7   6       97.93       97.46      4.56 o
  -1   7   6        0.49        0.45      3.56 o
   0   7   6       47.01       59.15      2.20 o
   1   7   6       83.64       77.90      4.28 o
   2   7   6       13.57       20.79      1.91 o
   3   7   6       18.38       19.45      1.93 o
   4   7   6        1.21        6.02      1.64 o
   5   7   6       49.56       47.16      2.66 o
   6   7   6       79.25       70.29      3.32 o
   7   7   6       29.33       28.90      2.68 o
   8   7   6       51.85       51.77      3.11 o
  -2   8   6        0.79        0.62      4.99 o
  -1   8   6       48.70       47.76      3.16 o
   0   8   6        9.24       12.35      1.64 o
   1   8   6      130.36      153.21      7.17 o
   2   8   6       65.45       63.93      3.50 o
   3   8   6       66.28       66.36      3.39 o
   4   8   6       32.59       27.54      2.25 o
   5   8   6        0.21        0.52      4.12 o
   6   8   6       10.55       10.65      2.28 o
   7   8   6       49.97       47.67      3.07 o
   8   8   6       76.37       74.61      3.74 o
  -1   9   6       11.40       17.89      2.65 o
   0   9   6        5.18        2.88      3.07 o
   1   9   6        1.29        0.47      3.78 o
   2   9   6       55.90       60.96      2.88 o
   3   9   6       11.93       15.30      2.02 o
   4   9   6       46.15       41.87      2.61 o
   5   9   6      196.29      211.44     10.02 o
   6   9   6       24.58       23.96      2.74 o
   7   9   6        0.08        3.89      2.07 o
   8   9   6        0.80        0.69      5.52 o
   0  10   6       28.51       35.41      2.17 o
   1  10   6       14.53       24.00      2.61 o
   2  10   6        0.95        0.39      3.86 o
   3  10   6        9.45        8.68      2.12 o
   4  10   6       28.91       31.38      2.68 o
   5  10   6        0.00        0.59      4.65 o
   6  10   6       34.91       33.54      3.13 o
   7  10   6       27.45       25.88      2.66 o
   2  11   6       27.01       36.01      2.87 o
   3  11   6        1.06        2.40      2.17 o
   4  11   6       11.01       15.43      2.58 o
   5  11   6       45.64       56.03      3.34 o
   6  11   6        2.79        3.67      2.44 o
  -4 -10   7       26.03       24.01      2.93 o
  -3 -10   7        0.44        3.39      4.68 o
  -2 -10   7       32.19       35.82      2.91 o
  -1 -10   7       29.61       31.64      2.80 o
   0 -10   7        0.68        2.19      3.15 o
  -5  -9   7       29.12       30.63      2.95 o
  -4  -9   7        4.58        0.40      4.16 o
  -3  -9   7       13.79       16.80      2.34 o
  -2  -9   7        0.19        4.48      4.18 o
  -1  -9   7      137.78      154.36      7.31 o
   0  -9   7       59.58       59.90      2.29 o
   1  -9   7        7.16        9.50      2.07 o
   2  -9   7       24.08       26.51      2.88 o
  -6  -8   7        0.09        0.60      4.79 o
  -5  -8   7       98.35       92.13      4.18 o
  -4  -8   7       76.70       79.24      3.73 o
  -3  -8   7      105.94       93.20      4.46 o
  -2  -8   7      112.32      139.45      6.48 o
  -1  -8   7       26.36       23.28      2.34 o
   0  -8   7        1.30        3.57      2.72 o
   1  -8   7       51.98       56.08      2.93 o
   2  -8   7       18.06       17.42      2.31 o
   3  -8   7       10.17        8.78      2.27 o
  -6  -7   7       41.67       39.13      3.15 o
  -5  -7   7       16.46       11.68      2.43 o
  -4  -7   7      244.20      253.89     10.73 o
  -3  -7   7       73.97       85.31      4.05 o
  -2  -7   7      120.17      124.64      6.19 o
  -1  -7   7      278.44      292.39     10.57 o
   0  -7   7       67.74       59.32      2.23 o
   1  -7   7       39.89       37.06      2.52 o
   2  -7   7       48.77       49.55      2.98 o
   3  -7   7       24.39       25.16      2.50 o
   4  -7   7        0.40        0.83      4.35 o
  -6  -6   7       52.87       55.23      3.30 o
  -5  -6   7       45.34       51.50      2.86 o
  -4  -6   7        2.00        3.75      3.75 o
  -3  -6   7      327.85      317.82     10.72 o
  -2  -6   7       83.13       79.99      3.93 o
  -1  -6   7        2.66        0.46      3.69 o
   0  -6   7       74.18       68.90      3.02 o
   1  -6   7      105.59      102.64      4.94 o
   2  -6   7       46.77       38.08      2.47 o
   3  -6   7      122.81      124.76      6.12 o
   4  -6   7       29.94       33.99      2.78 o
   5  -6   7        0.31        2.52      3.86 o
  -7  -5   7      117.53      128.33      6.60 o
  -6  -5   7       36.13       31.72      2.82 o
  -5  -5   7       37.63       31.95      2.54 o
  -4  -5   7      395.44      386.15     12.09 o
  -3  -5   7        3.27        8.47      1.65 o
  -2  -5   7      102.37       94.68      4.70 o
  -1  -5   7      127.58      137.13      6.44 o
   0  -5   7        7.31        5.48      1.11 o
   1  -5   7       57.90       57.10      2.81 o
   2  -5   7      212.55      217.04      8.78 o
   3  -5   7       31.39       26.38      2.27 o
   4  -5   7       66.87       65.75      3.15 o
   5  -5   7       16.48       14.06      2.44 o
   6  -5   7        0.29        2.99      4.70 o
  -7  -4   7        0.02        0.62      4.99 o
  -6  -4   7       78.20       80.44      4.15 o
  -5  -4   7       29.85       28.46      2.33 o
  -4  -4   7        5.28        5.07      1.87 o
  -3  -4   7      687.71      671.90     14.20 o
  -2  -4   7       98.05      110.40      5.16 o
  -1  -4   7       77.44       79.14      3.90 o
   0  -4   7      383.86      413.31      7.03 o
   1  -4   7       38.27       35.29      1.97 o
   2  -4   7      275.65      274.61      8.98 o
   3  -4   7      308.95      330.94     10.37 o
   4  -4   7       16.80       19.03      2.07 o
   5  -4   7       28.13       32.73      2.58 o
   6  -4   7       21.96       20.33      2.40 o
  -7  -3   7       19.37       21.46      2.60 o
  -6  -3   7        0.09        0.54      4.31 o
  -5  -3   7       33.34       34.77      2.48 o
  -4  -3   7      152.05      139.90      6.57 o
  -3  -3   7       13.08       14.32      1.80 o
  -2  -3   7      216.41      218.78      7.62 o
  -1  -3   7       18.62       17.00      1.43 o
   0  -3   7      844.29      862.29      9.53 o
   1  -3   7      494.21      534.31     10.85 o
   2  -3   7      267.64      252.01      7.98 o
   3  -3   7       47.06       46.77      2.46 o
   4  -3   7      198.88      212.57      8.75 o
   5  -3   7       10.14       10.15      1.86 o
   6  -3   7       36.60       43.05      2.86 o
   7  -3   7       79.16       77.64      4.03 o
  -7  -2   7        5.40        9.09      2.25 o
  -6  -2   7       42.79       38.52      2.89 o
  -5  -2   7        0.88        0.50      4.02 o
  -4  -2   7       31.57       36.27      2.18 o
  -3  -2   7      352.91      336.24      9.95 o
  -2  -2   7        2.72        2.21      2.60 o
  -1  -2   7      816.50      786.87     12.64 o
   0  -2   7      161.11      155.85      4.05 o
   1  -2   7      372.63      391.51      8.89 o
   2  -2   7      360.20      350.35      8.82 o
   3  -2   7       54.43       46.25      2.31 o
   4  -2   7       47.77       47.16      2.31 o
   5  -2   7      100.64      114.99      5.84 o
   6  -2   7        4.56        1.01      4.29 o
   7  -2   7        0.73        0.57      4.61 o
  -6  -1   7       43.67       43.44      3.12 o
  -5  -1   7      119.46      114.15      5.58 o
  -4  -1   7        0.05        0.37      3.02 o
  -3  -1   7      114.70      129.41      6.46 o
  -2  -1   7      141.84      140.80      6.23 o
  -1  -1   7        0.52        0.28      2.24 o
   0  -1   7     1871.22     1970.70     13.16 o
   1  -1   7      889.06      963.92     13.04 o
   2  -1   7      143.00      136.06      5.65 o
   3  -1   7      833.93      882.03     13.82 o
   4  -1   7      201.08      197.21      7.85 o
   5  -1   7      392.33      391.97     11.52 o
   6  -1   7      132.62      135.25      7.08 o
   7  -1   7       31.58       27.47      2.70 o
   8  -1   7        2.51        4.09      2.32 o
  -6   0   7       29.95       28.09      2.91 o
  -5   0   7       32.31       35.49      2.67 o
  -4   0   7      125.07      127.56      6.50 o
  -3   0   7       82.90       87.46      4.17 o
  -2   0   7      168.20      160.79      6.66 o
  -1   0   7      778.66      812.66     12.58 o
   0   0   7        0.54        0.31      1.76 o
   1   0   7      143.96      125.05      4.96 o
   2   0   7      216.98      218.15      6.43 o
   3   0   7      156.84      173.31      6.26 o
   4   0   7      601.90      625.37     12.49 o
   5   0   7      513.49      575.55     12.91 o
   6   0   7       53.55       56.29      3.11 o
   7   0   7       90.61      104.41      5.55 o
   8   0   7       34.25       34.49      2.91 o
  -6   1   7       30.33       35.04      2.96 o
  -5   1   7        9.16        5.03      4.34 o
  -4   1   7       11.17       12.25      1.97 o
  -3   1   7       43.92       40.50      2.23 o
  -2   1   7      153.94      139.78      6.54 o
  -1   1   7      179.24      169.43      6.27 o
   0   1   7     2512.77     2617.32     21.45 o
   1   1   7        6.15        0.75      2.28 o
   2   1   7      244.75      243.92      6.76 o
   3   1   7      679.88      728.92     11.89 o
   4   1   7       50.32       49.81      2.48 o
   5   1   7      213.39      218.68      8.44 o
   6   1   7      125.76      153.49      6.64 o
   7   1   7       88.17       88.79      3.86 o
   8   1   7        6.01        7.79      2.30 o
  -5   2   7       93.74       97.40      4.84 o
  -4   2   7       11.35       10.84      2.00 o
  -3   2   7        1.30        1.10      3.61 o
  -2   2   7       19.81       28.27      1.83 o
  -1   2   7       76.33       66.87      3.67 o
   0   2   7      161.10      163.91      4.97 o
   1   2   7      512.59      532.22      9.85 o
   2   2   7       50.49       57.75      2.82 o
   3   2   7      317.05      341.62      8.35 o
   4   2   7     1054.31     1240.92     16.76 o
   5   2   7       31.18       36.81      2.05 o
   6   2   7      228.21      215.99      9.15 o
   7   2   7       29.67       37.26      2.70 o
   8   2   7        4.39        2.70      4.23 o
  -5   3   7        5.14        0.62      4.99 o
  -4   3   7       50.71       54.41      3.03 o
  -3   3   7       70.87       68.37      3.49 o
  -2   3   7        0.01        0.52      3.50 o
  -1   3   7      179.66      192.16      7.45 o
   0   3   7      453.23      474.43      7.40 o
   1   3   7       29.16       28.85      1.58 o
   2   3   7      140.60      112.09      5.14 o
   3   3   7      641.07      698.85     12.19 o
   4   3   7        1.94        3.63      3.05 o
   5   3   7      544.49      586.67     12.47 o
   6   3   7        6.81        6.57      1.79 o
   7   3   7      185.00      190.91      8.04 o
   8   3   7       77.53       78.74      3.77 o
   9   3   7       12.16       12.63      2.48 o
  -5   4   7       18.59       21.69      2.79 o
  -4   4   7        2.23        4.61      4.21 o
  -3   4   7       16.24       17.18      2.31 o
  -2   4   7        7.67       10.21      1.86 o
  -1   4   7       15.75       18.80      1.82 o
   0   4   7      277.44      253.62      6.80 o
   1   4   7      457.16      447.98     10.29 o
   2   4   7       95.15      116.64      5.77 o
   3   4   7      181.77      155.71      6.50 o
   4   4   7      662.26      727.20     13.37 o
   5   4   7        4.22        0.49      3.96 o
   6   4   7      470.11      423.05     12.08 o
   7   4   7       23.23       28.57      2.39 o
   8   4   7       39.62       44.21      2.88 o
   9   4   7       24.80        4.73      6.22 o
  -4   5   7       17.45       21.76      2.48 o
  -3   5   7        0.06        0.49      3.95 o
  -2   5   7       23.23       29.76      2.31 o
  -1   5   7        3.24        3.01      3.61 o
   0   5   7        6.98        9.19      1.16 o
   1   5   7      198.56      174.45      7.17 o
   2   5   7      104.25      105.89      4.92 o
   3   5   7       13.13       16.90      1.66 o
   4   5   7      128.36      126.92      5.62 o
   5   5   7      241.32      237.25      8.52 o
   6   5   7       21.68       23.63      2.18 o
   7   5   7      338.42      297.37     11.05 o
   8   5   7      100.20       97.76      4.73 o
   9   5   7        0.50        0.62      4.99 o
  -3   6   7       15.11       17.53      2.44 o
  -2   6   7        0.31        0.08      1.99 o
  -1   6   7        9.15        8.58      1.97 o
   0   6   7       87.53       81.60      4.93 o
   1   6   7      258.18      264.74      9.25 o
   2   6   7       21.73       27.96      1.98 o
   3   6   7      185.88      186.30      7.77 o
   4   6   7       27.14       24.63      2.02 o
   5   6   7      236.29      214.83      8.96 o
   6   6   7      208.15      185.70      8.51 o
   7   6   7       27.06       23.19      2.55 o
   8   6   7       32.57       35.15      3.05 o
   9   6   7       13.86        9.29      2.53 o
  -3   7   7        9.59       11.34      2.48 o
  -2   7   7       36.66       43.06      2.93 o
  -1   7   7        5.94        2.51      3.94 o
   0   7   7        1.14        1.43      2.63 o
   1   7   7      124.37      131.19      6.00 o
   2   7   7      126.63      118.48      6.21 o
   3   7   7        0.09        1.72      1.63 o
   4   7   7      201.61      197.59      8.64 o
   5   7   7      113.73       99.23      4.98 o
   6   7   7      164.13      165.20      7.46 o
   7   7   7      260.28      250.62     10.69 o
   8   7   7        1.92        5.23      4.75 o
  -2   8   7        2.57        1.32      5.36 o
  -1   8   7       21.85       24.70      2.64 o
   0   8   7       13.52       18.55      1.62 o
   1   8   7        0.08        0.47      3.73 o
   2   8   7       57.89       67.55      3.27 o
   3   8   7        1.23        0.43      3.48 o
   4   8   7       35.70       32.14      2.33 o
   5   8   7       62.31       71.01      3.77 o
   6   8   7      306.31      284.93     11.78 o
   7   8   7        0.26        0.56      4.52 o
   8   8   7       66.76       67.97      3.66 o
  -1   9   7        6.50        0.76      6.06 o
   0   9   7        0.25        0.58      3.27 o
   1   9   7       42.60       40.50      2.86 o
   2   9   7        3.50        1.79      4.21 o
   3   9   7       29.87       28.81      2.40 o
   4   9   7        6.97        5.62      2.16 o
   5   9   7        4.56        0.59      4.68 o
   6   9   7       37.69       35.73      2.92 o
   7   9   7       21.38       18.20      2.74 o
   8   9   7        0.28        1.29      4.42 o
   1  10   7        1.63        0.57      4.63 o
   2  10   7       15.16       15.68      2.50 o
   3  10   7        4.63       10.38      1.87 o
   4  10   7       26.96       23.58      2.48 o
   5  10   7       28.43       31.05      2.85 o
   6  10   7       16.53        0.71      5.69 o
   7  10   7       31.04       32.63      3.05 o
   3  11   7       14.10       19.60      2.50 o
   4  11   7        1.41        5.41      2.14 o
   5  11   7        8.77       11.41      2.62 o
  -3 -10   8       17.56       17.44      2.51 o
  -2 -10   8        9.10        9.66      2.47 o
  -1 -10   8       21.69        3.95      6.49 o
  -4  -9   8       35.77       29.52      2.84 o
  -3  -9   8       13.35       18.78      2.51 o
  -2  -9   8      106.81       98.73      5.12 o
  -1  -9   8        9.81        9.44      2.32 o
   0  -9   8       35.72       36.39      2.70 o
   1  -9   8       31.63       40.80      3.09 o
   2  -9   8        0.67        4.48      5.11 o
  -5  -8   8        3.44        3.77      4.30 o
  -4  -8   8       76.53       73.66      3.67 o
  -3  -8   8       69.25       68.98      3.73 o
  -2  -8   8        0.49        0.52      4.09 o
  -1  -8   8      134.05      141.41      6.89 o
   0  -8   8       99.60       94.17      3.15 o
   1  -8   8       10.65       15.61      2.39 o
   2  -8   8       54.69       49.64      2.96 o
   3  -8   8        8.71        0.84      4.90 o
  -6  -7   8       13.08       14.23      2.55 o
  -5  -7   8       98.16       93.98      4.56 o
  -4  -7   8       12.63        7.64      2.31 o
  -3  -7   8       23.43       23.21      2.41 o
  -2  -7   8       59.44       56.40      3.16 o
  -1  -7   8        8.45       10.65      1.95 o
   0  -7   8       85.58       93.35      3.65 o
   1  -7   8       93.94       77.92      3.63 o
   2  -7   8        0.64        0.56      4.50 o
   3  -7   8       69.21       58.41      3.27 o
   4  -7   8       16.96       20.37      2.47 o
  -6  -6   8        0.27        0.59      4.72 o
  -5  -6   8       19.13       21.96      2.47 o
  -4  -6   8      133.06      127.30      7.08 o
  -3  -6   8       26.92       26.59      2.39 o
  -2  -6   8        0.39        2.61      2.96 o
  -1  -6   8       81.24       77.22      3.46 o
   0  -6   8       32.91       30.89      2.26 o
   1  -6   8      107.00      104.00      4.94 o
   2  -6   8       32.56       31.71      2.27 o
   3  -6   8        2.35        0.52      4.17 o
   4  -6   8       60.43       69.02      3.75 o
   5  -6   8       22.99       26.95      2.84 o
  -6  -5   8       92.11       94.52      5.33 o
  -5  -5   8       37.55       36.97      2.67 o
  -4  -5   8       71.83       81.91      3.95 o
  -3  -5   8       60.99       59.53      2.93 o
  -2  -5   8       13.92       13.03      1.79 o
  -1  -5   8       42.83       35.88      2.11 o
   0  -5   8      374.25      387.59      7.77 o
   1  -5   8       40.92       35.95      2.21 o
   2  -5   8      196.77      206.53      8.96 o
   3  -5   8      122.63      135.46      6.49 o
   4  -5   8        4.56        9.19      2.07 o
   5  -5   8       16.20       17.38      2.41 o
  -6  -4   8        2.05        7.23      2.26 o
  -5  -4   8       49.19       53.33      2.94 o
  -4  -4   8       68.77       66.23      2.88 o
  -3  -4   8       13.15       13.93      1.87 o
  -2  -4   8       21.86       18.23      1.87 o
  -1  -4   8      102.64      111.97      5.47 o
   0  -4   8       67.12       71.19      2.61 o
   1  -4   8     1079.93     1118.91     17.41 o
   2  -4   8       18.22       19.01      1.90 o
   3  -4   8      127.99      128.06      6.37 o
   4  -4   8      172.30      175.39      7.78 o
   5  -4   8        9.93       12.08      2.13 o
   6  -4   8       18.40       16.16      2.66 o
  -6  -3   8       45.50       46.48      3.08 o
  -5  -3   8        2.53        0.50      4.04 o
  -4  -3   8      195.15      193.96      8.96 o
  -3  -3   8       39.42       39.20      2.14 o
  -2  -3   8        0.06        2.71      1.38 o
  -1  -3   8      114.77      108.24      4.82 o
   0  -3   8      434.99      475.28      7.66 o
   1  -3   8        0.20        0.39      3.06 o
   2  -3   8      570.17      597.02     12.62 o
   3  -3   8      388.30      392.97     11.09 o
   4  -3   8        2.08        1.17      1.90 o
   5  -3   8       75.47       77.07      3.20 o
   6  -3   8       12.70        8.88      2.46 o
   7  -3   8       61.04       70.07      3.77 o
  -6  -2   8        8.44       10.56      2.40 o
  -5  -2   8       56.91       63.89      3.22 o
  -4  -2   8       18.15       16.30      2.11 o
  -3  -2   8      151.30      145.02      6.46 o
  -2  -2   8      100.95       93.85      4.36 o
  -1  -2   8       27.21       27.89      1.76 o
   0  -2   8      564.09      567.90      8.07 o
   1  -2   8      518.95      587.08     11.32 o
   2  -2   8        4.79        4.14      1.32 o
   3  -2   8        1.05        0.40      3.22 o
   4  -2   8       98.41       95.59      4.44 o
   5  -2   8        3.16        9.75      1.92 o
   6  -2   8       85.68       87.77      4.10 o
   7  -2   8       62.56       64.15      3.49 o
  -6  -1   8        1.23        0.63      5.07 o
  -5  -1   8       52.36       55.68      3.03 o
  -4  -1   8      254.61      247.55     10.09 o
  -3  -1   8       24.85       21.44      1.96 o
  -2  -1   8        8.27        6.41      1.48 o
  -1  -1   8      557.55      547.06     11.18 o
   0  -1   8      246.55      276.00      5.61 o
   1  -1   8      484.13      476.34      9.95 o
   2  -1   8      693.54      703.00     12.27 o
   3  -1   8        0.06        0.37      2.96 o
   4  -1   8       53.63       55.86      2.66 o
   5  -1   8       29.32       25.26      2.34 o
   6  -1   8       20.96       21.83      2.24 o
   7  -1   8       96.26      100.55      4.79 o
   8  -1   8       33.34       30.55      2.99 o
  -6   0   8       25.69       33.92      2.84 o
  -5   0   8       58.70       51.56      3.11 o
  -4   0   8       13.46       15.55      2.18 o
  -3   0   8      188.80      184.27      8.68 o
  -2   0   8        3.43        3.46      2.91 o
  -1   0   8      214.59      201.76      7.24 o
   0   0   8      605.82      650.29      8.34 o
   1   0   8      527.40      588.04     10.86 o
   2   0   8       59.83       48.30      2.57 o
   3   0   8      305.88      312.29      8.61 o
   4   0   8        0.77        1.12      3.33 o
   5   0   8      392.93      389.23     11.42 o
   6   0   8      145.64      165.08      7.55 o
   7   0   8        4.28        0.62      4.98 o
   8   0   8       57.58       62.96      3.48 o
  -5   1   8       17.19       14.03      2.55 o
  -4   1   8      162.16      150.41      7.42 o
  -3   1   8       29.66       28.01      2.25 o
  -2   1   8       59.03       53.85      2.82 o
  -1   1   8      136.15      131.88      6.53 o
   0   1   8      205.78      211.96      5.03 o
   1   1   8      264.70      239.94      7.29 o
   2   1   8        2.30        1.14      1.15 o
   3   1   8       88.25       71.87      3.34 o
   4   1   8      178.47      182.05      7.35 o
   5   1   8        5.57        6.85      1.75 o
   6   1   8       30.74       30.02      2.32 o
   7   1   8      487.70      558.80     15.71 o
   8   1   8       70.61       64.46      3.59 o
  -5   2   8        0.95        2.17      2.07 o
  -4   2   8       12.21       14.03      2.32 o
  -3   2   8       81.10       83.79      4.46 o
  -2   2   8        0.83        1.03      3.26 o
  -1   2   8      494.72      510.45     11.58 o
   0   2   8      327.11      330.13      6.29 o
   1   2   8       17.56       15.47      1.48 o
   2   2   8      180.79      156.03      6.15 o
   3   2   8        6.16       12.63      1.48 o
   4   2   8      122.79      134.94      6.48 o
   5   2   8      124.51      124.65      5.73 o
   6   2   8       78.91       83.95      3.78 o
   7   2   8       16.35       15.37      2.44 o
   8   2   8       92.07      101.17      4.99 o
  -5   3   8        6.18        6.02      2.50 o
  -4   3   8       25.92       23.53      2.64 o
  -3   3   8       18.29       21.42      2.24 o
  -2   3   8      114.69      127.63      6.39 o
  -1   3   8        6.11       10.15      1.68 o
   0   3   8      814.55      840.40     10.29 o
   1   3   8      281.13      266.47      8.26 o
   2   3   8       47.04       48.75      2.64 o
   3   3   8      545.77      520.90     11.23 o
   4   3   8      273.52      306.38      9.13 o
   5   3   8        0.11        0.53      4.17 o
   6   3   8        9.40        7.80      1.90 o
   7   3   8      115.06      151.77      7.23 o
   8   3   8        0.36        0.39      4.65 o
  -4   4   8        0.99        3.27      4.52 o
  -3   4   8       18.28       13.64      2.31 o
  -2   4   8       38.60       43.60      2.65 o
  -1   4   8      234.41      206.65      9.08 o
   0   4   8        7.59        4.73      1.19 o
   1   4   8       98.27      101.09      4.55 o
   2   4   8      401.27      367.52     10.03 o
   3   4   8       22.00       19.06      1.76 o
   4   4   8      302.80      314.14      9.47 o
   5   4   8      356.39      358.06     10.69 o
   6   4   8        0.03        0.52      4.14 o
   7   4   8       56.16       54.38      3.06 o
   8   4   8       48.88       51.91      3.23 o
   9   4   8        3.04        4.38      4.51 o
  -4   5   8        0.13        0.56      4.52 o
  -3   5   8       49.94       46.26      3.11 o
  -2   5   8       60.60       62.75      3.37 o
  -1   5   8       34.13       34.31      2.33 o
   0   5   8      236.53      221.60      6.40 o
   1   5   8        2.99        6.25      1.59 o
   2   5   8        4.94        3.30      3.13 o
   3   5   8       78.47       78.23      3.82 o
   4   5   8      125.23      143.58      7.16 o
   5   5   8        0.53        2.37      3.67 o
   6   5   8       19.49       13.71      2.07 o
   7   5   8        0.62        0.59      4.69 o
   8   5   8      121.34      124.21      5.84 o
   9   5   8       43.49       33.14      3.32 o
  -3   6   8        0.42        0.60      4.77 o
  -2   6   8       42.62       42.09      2.88 o
  -1   6   8      136.64      135.08      7.07 o
   0   6   8       17.69       14.50      1.40 o
   1   6   8      296.67      310.31     10.63 o
   2   6   8      130.76      127.97      6.37 o
   3   6   8       68.15       65.91      3.46 o
   4   6   8        6.10        1.87      4.31 o
   5   6   8        4.42        5.38      1.84 o
   6   6   8       21.57       24.03      2.44 o
   7   6   8        3.67        3.54      4.49 o
   8   6   8       24.90       26.39      2.82 o
  -2   7   8        5.12        0.63      5.07 o
  -1   7   8        2.12        3.95      2.09 o
   0   7   8       43.38       46.58      1.93 o
   1   7   8        2.22        0.53      4.17 o
   2   7   8      101.44      116.76      5.32 o
   3   7   8       78.20       66.37      3.52 o
   4   7   8       46.99       39.71      2.50 o
   5   7   8      187.12      185.67      8.91 o
   6   7   8        7.89       10.80      2.12 o
   7   7   8      113.49       94.62      4.04 o
   8   7   8       47.99       46.79      3.32 o
  -1   8   8       18.78       19.97      2.65 o
   0   8   8       22.45       25.67      1.82 o
   1   8   8       27.47       36.88      2.77 o
   2   8   8        0.67        0.47      3.76 o
   3   8   8       14.20       15.46      2.18 o
   4   8   8        0.20        0.33      3.32 o
   5   8   8        0.92        1.99      4.08 o
   6   8   8      199.77      217.13     10.39 o
   7   8   8       75.41       71.13      3.60 o
   8   8   8        0.72        5.84      4.71 o
   0   9   8        7.40        5.60      2.11 o
   1   9   8       36.12       43.79      2.98 o
   2   9   8       38.79       41.42      2.85 o
   3   9   8        1.36        4.41      3.91 o
   4   9   8       20.85       23.33      2.31 o
   5   9   8       33.70       39.51      2.78 o
   6   9   8        1.01        0.59      4.65 o
   7   9   8       11.24       11.60      2.55 o
   1  10   8        0.80        0.60      4.76 o
   2  10   8       15.15       18.35      2.68 o
   3  10   8       34.87       36.66      2.84 o
   4  10   8        0.03        0.41      4.00 o
   5  10   8        9.47        8.35      2.36 o
   6  10   8       67.94       69.42      3.61 o
  -4  -9   9       15.50       17.37      2.54 o
  -3  -9   9       24.28       18.95      2.72 o
  -2  -9   9       49.00       43.93      3.18 o
  -1  -9   9       63.95       67.96      3.55 o
   0  -9   9        0.26        2.74      1.50 o
   1  -9   9        2.08        0.64      5.14 o
  -5  -8   9       15.89       13.46      2.54 o
  -4  -8   9        0.72        4.96      4.17 o
  -3  -8   9       57.59       58.68      3.27 o
  -2  -8   9       12.15        2.26      5.46 o
  -1  -8   9       64.09       68.28      3.69 o
   0  -8   9      127.66      132.48      4.48 o
   1  -8   9       14.21        1.59      4.86 o
   2  -8   9        0.69        2.12      4.86 o
  -5  -7   9       16.12       19.71      2.51 o
  -4  -7   9       96.05       93.82      4.77 o
  -3  -7   9        4.24        4.96      2.14 o
  -2  -7   9      208.06      200.19      9.81 o
  -1  -7   9       99.34      103.95      4.87 o
   0  -7   9        0.79        1.72      2.75 o
   1  -7   9        5.93       10.52      2.04 o
   2  -7   9       36.06       30.21      2.58 o
   3  -7   9        3.05        0.59      4.68 o
   4  -7   9       18.83       21.48      2.60 o
  -5  -6   9        4.68        5.39      2.13 o
  -4  -6   9       38.81       43.13      2.80 o
  -3  -6   9      198.94      194.83      8.40 o
  -2  -6   9        8.80       12.47      1.90 o
  -1  -6   9       53.40       50.05      2.57 o
   0  -6   9      119.22      128.03      5.54 o
   1  -6   9        4.60        2.18      3.90 o
   2  -6   9        6.86       10.02      2.02 o
   3  -6   9       76.58       79.22      3.95 o
   4  -6   9        0.08        3.98      4.10 o
  -6  -5   9        0.76        2.55      4.65 o
  -5  -5   9       82.66       79.99      4.25 o
  -4  -5   9       31.41       32.32      2.55 o
  -3  -5   9       33.29       36.75      2.58 o
  -2  -5   9      176.10      163.29      8.13 o
  -1  -5   9       14.39       15.35      1.89 o
   0  -5   9       29.76       29.59      1.52 o
   1  -5   9        3.37        2.79      3.73 o
   2  -5   9        1.33        0.47      3.77 o
   3  -5   9       58.59       58.79      2.89 o
   4  -5   9       57.48       70.15      3.53 o
   5  -5   9        3.39        3.63      5.00 o
  -6  -4   9       21.06       21.67      2.68 o
  -5  -4   9        0.58        3.35      3.22 o
  -4  -4   9       99.78       97.00      5.19 o
  -3  -4   9      153.81      166.15      8.17 o
  -2  -4   9        0.45        0.41      3.27 o
  -1  -4   9      133.58      129.63      5.73 o
   0  -4   9       45.47       45.50      1.61 o
   1  -4   9      480.87      454.81     11.92 o
   2  -4   9      151.32      163.93      7.96 o
   3  -4   9       12.59       12.29      2.07 o
   4  -4   9       48.06       42.86      2.79 o
   5  -4   9       19.61       23.27      2.45 o
   6  -4   9        0.11        0.53      4.18 o
  -6  -3   9        4.58        0.60      4.79 o
  -5  -3   9       78.85       75.93      3.37 o
  -4  -3   9        0.80        2.95      3.45 o
  -3  -3   9        8.42       12.10      1.90 o
  -2  -3   9       22.59       24.65      1.90 o
  -1  -3   9       13.12       18.40      1.69 o
   0  -3   9      220.68      218.22      5.74 o
   1  -3   9      133.34      132.70      6.06 o
   2  -3   9       59.28       65.15      3.40 o
   3  -3   9      532.88      556.56     13.53 o
   4  -3   9      116.77      122.46      5.93 o
   5  -3   9       68.53       64.33      3.78 o
   6  -3   9       75.95       79.02      4.01 o
  -6  -2   9        3.55        3.22      2.13 o
  -5  -2   9       17.25       20.30      2.38 o
  -4  -2   9      103.95      110.42      5.21 o
  -3  -2   9        0.24        2.28      3.16 o
  -2  -2   9      102.04       94.05      4.36 o
  -1  -2   9       47.57       40.29      2.19 o
   0  -2   9       12.29       12.62      1.12 o
   1  -2   9      480.76      488.72     11.37 o
   2  -2   9      117.46      136.49      6.82 o
   3  -2   9      162.71      153.15      7.51 o
   4  -2   9      100.37      107.97      5.26 o
   5  -2   9      108.04       99.16      5.12 o
   6  -2   9       37.23       37.66      2.73 o
   7  -2   9       73.95       75.54      3.76 o
  -6  -1   9        2.52        0.43      4.64 o
  -5  -1   9        3.26        0.55      4.38 o
  -4  -1   9       68.56       63.97      3.34 o
  -3  -1   9        9.50       14.28      2.02 o
  -2  -1   9        1.16        2.86      1.46 o
  -1  -1   9      152.84      141.26      6.63 o
   0  -1   9      821.69      849.94     10.22 o
   1  -1   9        0.10        2.91      1.34 o
   2  -1   9      350.13      342.94      9.54 o
   3  -1   9      208.21      212.70      7.90 o
   4  -1   9        0.08        0.43      3.46 o
   5  -1   9       37.60       35.14      2.51 o
   6  -1   9       25.94       33.61      2.68 o
   7  -1   9        0.19        1.20      4.91 o
  -5   0   9       59.85       59.44      3.34 o
  -4   0   9       18.77       15.33      2.32 o
  -3   0   9       72.94       62.95      3.47 o
  -2   0   9       59.98       56.89      2.84 o
  -1   0   9       86.31       81.20      4.36 o
   0   0   9       11.34       12.85      2.64 o
   1   0   9      779.96      826.18     13.76 o
   2   0   9       69.46       75.11      3.36 o
   3   0   9      232.35      221.33      7.99 o
   4   0   9      412.67      461.77     11.52 o
   5   0   9       36.49       38.08      2.57 o
   6   0   9      224.34      226.28      9.92 o
   7   0   9       24.86       25.97      2.74 o
   8   0   9        0.91        0.69      5.51 o
  -5   1   9        0.33        0.57      4.64 o
  -4   1   9      101.02       98.07      5.03 o
  -3   1   9       26.57       32.84      2.45 o
  -2   1   9        0.64        2.47      1.55 o
  -1   1   9       47.53       43.51      2.27 o
   0   1   9      337.90      362.05      6.90 o
   1   1   9       10.40       12.84      1.49 o
   2   1   9      199.82      180.18      6.91 o
   3   1   9      116.99      129.18      6.35 o
   4   1   9      135.82      139.57      6.03 o
   5   1   9      192.27      191.37      8.39 o
   6   1   9        6.37       10.91      2.17 o
   7   1   9      155.13      165.51      8.52 o
   8   1   9       47.42       45.45      3.41 o
  -5   2   9       14.50       17.87      2.44 o
  -4   2   9        2.70        3.41      4.30 o
  -3   2   9       94.50       92.10      4.07 o
  -2   2   9       39.90       45.09      2.60 o
  -1   2   9        3.71        4.24      1.50 o
   0   2   9        3.71        3.40      1.38 o
   1   2   9      105.29      124.81      6.07 o
   2   2   9       49.32       61.74      2.94 o
   3   2   9      189.94      182.75      7.22 o
   4   2   9      204.39      223.28      8.13 o
   5   2   9        0.88        2.09      3.80 o
   6   2   9      108.51       97.61      4.89 o
   7   2   9       38.81       53.46      2.96 o
   8   2   9       25.31       37.03      2.93 o
  -4   3   9       52.49       47.69      3.23 o
  -3   3   9        6.48        3.87      5.07 o
  -2   3   9       14.95       20.71      2.04 o
  -1   3   9        1.18        0.42      3.37 o
   0   3   9       28.29       31.41      1.54 o
   1   3   9      212.16      220.41      7.99 o
   2   3   9       77.10       73.83      3.46 o
   3   3   9      136.54      133.31      6.61 o
   4   3   9      270.56      290.60      9.59 o
   5   3   9       63.07       63.09      3.19 o
   6   3   9        2.73        0.26      2.05 o
   7   3   9      209.22      225.15     10.39 o
   8   3   9       32.80       35.87      2.86 o
  -4   4   9        3.31        0.62      4.93 o
  -3   4   9       41.26       46.80      3.02 o
  -2   4   9       12.62       10.99      2.04 o
  -1   4   9        1.36        3.50      3.35 o
   0   4   9       19.70       18.93      1.42 o
   1   4   9       50.06       47.25      2.70 o
   2   4   9      273.03      265.65      8.95 o
   3   4   9      484.26      454.80     11.68 o
   4   4   9        5.87        2.48      3.74 o
   5   4   9      131.53      143.13      6.32 o
   6   4   9       33.77       27.78      2.39 o
   7   4   9       66.59       52.98      3.11 o
   8   4   9      132.82      129.35      6.20 o
  -3   5   9       11.65       11.58      2.55 o
  -2   5   9       22.57       26.73      2.50 o
  -1   5   9       57.33       57.72      2.96 o
   0   5   9       69.28       70.75      2.44 o
   1   5   9       25.73       31.53      2.25 o
   2   5   9      202.62      194.50      8.16 o
   3   5   9        1.14        0.47      3.76 o
   4   5   9      295.04      274.03      9.71 o
   5   5   9      121.20      114.20      6.07 o
   6   5   9       56.18       51.50      2.80 o
   7   5   9      230.35      214.60     10.44 o
   8   5   9       15.45       13.43      2.52 o
  -2   6   9        2.14        4.83      4.93 o
  -1   6   9       25.25       21.46      2.39 o
   0   6   9       38.74       33.43      1.73 o
   1   6   9       29.66       26.82      2.30 o
   2   6   9      193.47      206.61      9.20 o
   3   6   9       35.76       31.70      2.32 o
   4   6   9        0.11        0.48      3.82 o
   5   6   9        4.22        4.76      4.10 o
   6   6   9       14.80       15.81      2.26 o
   7   6   9       26.76       19.46      2.39 o
   8   6   9      126.73      120.55      6.02 o
  -2   7   9        5.70        0.64      5.14 o
  -1   7   9        9.19       10.19      2.37 o
   0   7   9       20.16       23.43      4.20 o
   1   7   9       36.53       40.06      2.64 o
   2   7   9       35.31       22.80      2.37 o
   3   7   9       64.60       67.31      3.42 o
   4   7   9       13.43       12.21      2.13 o
   5   7   9      100.41       87.43      3.97 o
   6   7   9       29.32       26.76      2.57 o
   7   7   9        1.06        2.31      4.32 o
   8   7   9       13.12        9.41      2.62 o
  -1   8   9       18.92       24.89      2.85 o
   0   8   9        8.79       12.80      2.08 o
   1   8   9        1.05        0.75      3.84 o
   2   8   9       55.68       56.36      3.13 o
   3   8   9       20.91       11.31      2.17 o
   4   8   9       15.47       19.74      2.17 o
   5   8   9       27.41       33.88      2.59 o
   6   8   9       11.69       12.84      2.48 o
   7   8   9       82.35       74.70      3.63 o
   8   8   9       22.37       24.34      2.73 o
   1   9   9        0.06        0.55      4.38 o
   2   9   9        0.29        2.39      4.15 o
   3   9   9        7.32        0.64      5.11 o
   4   9   9        1.39        3.88      1.97 o
   5   9   9       34.54       31.33      2.88 o
   6   9   9       15.95       19.21      2.72 o
   7   9   9        7.59        5.44      4.93 o
   2  10   9        0.37        0.89      4.79 o
   3  10   9        4.58        5.80      2.24 o
   4  10   9        7.77       13.69      2.37 o
   5  10   9        0.49        0.57      4.59 o
   6  10   9        7.51        5.82      2.51 o
  -2  -9  10       13.95       11.96      2.61 o
  -1  -9  10        0.85        0.43      4.68 o
   0  -9  10       18.33       21.00      1.90 o
  -4  -8  10       28.85       31.57      2.87 o
  -3  -8  10        0.00        4.22      3.96 o
  -2  -8  10       12.96       12.35      2.36 o
  -1  -8  10       37.89       37.68      2.93 o
   0  -8  10        1.93        0.49      3.21 o
   1  -8  10       27.49       28.38      2.85 o
   2  -8  10       15.24       14.30      2.57 o
  -4  -7  10       23.70       30.35      2.66 o
  -3  -7  10      102.64      102.96      5.13 o
  -2  -7  10        0.24        0.54      4.34 o
  -1  -7  10       61.59       64.32      3.49 o
   0  -7  10       67.81       69.35      2.50 o
   1  -7  10        5.01        7.35      2.04 o
   2  -7  10       74.04       76.42      3.67 o
   3  -7  10       19.20       21.99      2.39 o
  -5  -6  10        8.46        9.03      2.37 o
  -4  -6  10       23.22       18.16      2.50 o
  -3  -6  10       43.30       49.20      3.06 o
  -2  -6  10       70.78       67.74      3.60 o
  -1  -6  10       66.85       64.88      3.01 o
   0  -6  10       15.63       12.32      1.60 o
   1  -6  10      112.96      110.25      5.04 o
   2  -6  10       12.87        4.32      4.23 o
   3  -6  10       97.59       97.88      5.31 o
   4  -6  10       48.94       49.02      3.21 o
  -5  -5  10       12.15       11.47      2.47 o
  -4  -5  10       95.17       82.74      4.56 o
  -3  -5  10       33.90       24.96      2.61 o
  -2  -5  10       45.11       40.82      2.64 o
  -1  -5  10       31.16       34.77      2.19 o
   0  -5  10       17.23       18.40      1.43 o
   1  -5  10        1.36        0.30      3.56 o
   2  -5  10      135.47      145.01      7.10 o
   3  -5  10       38.80       35.89      2.66 o
   4  -5  10       11.75       15.35      2.36 o
   5  -5  10       63.44       69.88      3.66 o
  -5  -4  10       28.26       26.73      2.74 o
  -4  -4  10        3.98        0.53      4.18 o
  -3  -4  10      259.29      273.29     11.31 o
  -2  -4  10      147.04      139.30      6.57 o
  -1  -4  10        1.31        2.88      1.70 o
   0  -4  10      147.24      141.25      4.73 o
   1  -4  10        2.27        0.53      4.22 o
   2  -4  10       70.57       73.46      3.67 o
   3  -4  10      112.22      117.69      5.48 o
   4  -4  10       42.85       41.80      2.72 o
   5  -4  10        0.96        0.63      5.02 o
   6  -4  10       13.89       10.05      2.62 o
  -5  -3  10       34.60       35.45      2.86 o
  -4  -3  10       85.14       87.82      4.38 o
  -3  -3  10       16.14       16.03      2.10 o
  -2  -3  10       77.71       70.54      3.42 o
  -1  -3  10      200.15      199.79      8.61 o
   0  -3  10        0.65        0.88      2.32 o
   1  -3  10      279.71      266.50      9.09 o
   2  -3  10      262.00      280.83      9.83 o
   3  -3  10       30.44       38.36      2.47 o
   4  -3  10      110.33      115.28      5.40 o
   5  -3  10        5.64        8.74      2.17 o
   6  -3  10       11.95       14.86      2.31 o
  -5  -2  10       10.29       14.25      2.13 o
  -4  -2  10       16.72       22.37      2.39 o
  -3  -2  10      207.30      176.33      8.16 o
  -2  -2  10        5.14        1.76      1.83 o
  -1  -2  10       24.70       22.65      1.96 o
   0  -2  10       59.79       56.57      2.19 o
   1  -2  10        8.82        7.38      1.69 o
   2  -2  10       76.20       72.65      3.28 o
   3  -2  10      545.30      566.23     13.62 o
   4  -2  10      106.30       88.22      4.29 o
   5  -2  10       74.93       67.32      3.55 o
   6  -2  10       18.43       25.93      2.68 o
   7  -2  10        2.83        0.83      5.54 o
  -5  -1  10       20.05       22.10      2.65 o
  -4  -1  10       18.65       15.13      2.30 o
  -3  -1  10        7.13       11.57      2.17 o
  -2  -1  10      138.46      142.50      6.25 o
  -1  -1  10        8.08        4.07      1.61 o
   0  -1  10      398.97      403.28     13.87 o
   1  -1  10      130.43      118.54      5.31 o
   2  -1  10        9.74        3.54      3.49 o
   3  -1  10       30.80       34.39      2.21 o
   4  -1  10       88.53       88.87      4.00 o
   5  -1  10        7.82        0.30      4.35 o
   6  -1  10       38.22       32.24      2.82 o
   7  -1  10       76.16       80.54      4.32 o
  -5   0  10        3.26        7.71      2.14 o
  -4   0  10       54.70       56.73      3.11 o
  -3   0  10      115.24      105.59      5.36 o
  -2   0  10        1.43        1.43      3.42 o
  -1   0  10      140.91      133.69      6.03 o
   0   0  10       87.63       90.89      2.94 o
   1   0  10      309.92      311.59      9.64 o
   2   0  10      236.04      244.36      8.44 o
   3   0  10       32.36       36.52      2.18 o
   4   0  10       63.37       86.86      4.31 o
   5   0  10       22.40       23.40      2.27 o
   6   0  10       29.68       20.31      2.43 o
   7   0  10       11.57       12.47      2.46 o
   8   0  10       46.63       40.52      3.36 o
  -5   1  10        4.99        2.61      4.89 o
  -4   1  10        0.00        3.11      4.07 o
  -3   1  10       26.19       23.40      2.62 o
  -2   1  10      152.22      152.76      6.82 o
  -1   1  10        0.32        0.79      3.49 o
   0   1  10      744.51      743.79     16.41 o
   1   1  10      384.42      364.40     10.28 o
   2   1  10       25.32       26.41      1.86 o
   3   1  10      423.22      421.71     11.07 o
   4   1  10       43.09       48.14      2.43 o
   5   1  10       61.69       62.20      3.30 o
   6   1  10       75.58       69.45      3.14 o
   7   1  10       19.47       17.47      2.74 o
   8   1  10        0.84        1.66      4.51 o
  -4   2  10        5.20        0.55      4.43 o
  -3   2  10       11.55        0.35      4.96 o
  -2   2  10       10.18       10.62      2.11 o
  -1   2  10       40.51       35.43      2.27 o
   0   2  10        0.01        0.43      2.44 o
   1   2  10      353.36      357.64     10.07 o
   2   2  10       92.32       90.12      4.39 o
   3   2  10       15.19        8.03      1.73 o
   4   2  10      325.70      338.23     10.59 o
   5   2  10      183.66      174.81      8.31 o
   6   2  10        6.19        1.82      2.13 o
   7   2  10       70.30       67.73      3.77 o
   8   2  10       69.59       66.10      4.18 o
  -4   3  10        5.18        7.32      2.31 o
  -3   3  10       48.22       55.58      3.15 o
  -2   3  10       57.00       55.14      2.92 o
  -1   3  10       90.40       94.74      4.24 o
   0   3  10      307.02      329.35     19.51 o
   1   3  10       23.80       21.31      2.00 o
   2   3  10      133.70      127.88      6.01 o
   3   3  10        4.00        2.24      1.76 o
   4   3  10        0.44        0.48      3.84 o
   5   3  10        0.91        0.52      4.14 o
   6   3  10       96.63       87.52      4.46 o
   7   3  10        2.88        2.54      4.56 o
   8   3  10       38.62       40.58      3.41 o
  -3   4  10        0.37        0.54      4.36 o
  -2   4  10       54.22       57.23      3.36 o
  -1   4  10       75.90       73.27      3.69 o
   0   4  10       49.58       49.18      1.88 o
   1   4  10      630.33      642.58     14.27 o
   2   4  10        0.39        1.30      3.30 o
   3   4  10      385.95      358.79     10.83 o
   4   4  10      130.42      146.93      6.54 o
   5   4  10       17.64       18.07      2.07 o
   6   4  10        0.36        2.87      4.02 o
   7   4  10        0.66        0.62      4.99 o
   8   4  10        0.06        0.67      5.31 o
  -3   5  10        2.45        0.64      5.13 o
  -2   5  10        0.74        0.50      4.05 o
  -1   5  10       14.23       17.13      2.23 o
   0   5  10       40.46       38.82      2.78 o
   1   5  10        9.84       12.14      1.93 o
   2   5  10      211.30      226.36      9.55 o
   3   5  10      126.02      123.39      5.20 o
   4   5  10       33.26       27.13      2.38 o
   5   5  10      143.82      155.85      7.01 o
   6   5  10       17.48       10.08      2.16 o
   7   5  10      155.68      154.10      7.73 o
   8   5  10       23.81       23.41      2.98 o
  -2   6  10       22.29       24.14      2.68 o
  -1   6  10        0.57        0.50      4.02 o
   0   6  10       18.93       18.34      1.56 o
   1   6  10       47.36       55.78      2.91 o
   2   6  10       24.42       26.66      2.47 o
   3   6  10       41.52       41.68      2.77 o
   4   6  10       17.79       22.01      2.19 o
   5   6  10       28.32       26.61      2.36 o
   6   6  10       43.93       47.84      2.77 o
   7   6  10        7.82        7.02      2.41 o
   8   6  10       51.23       45.96      3.36 o
  -1   7  10       10.57        0.87      5.54 o
   0   7  10        4.57        3.77      1.44 o
   1   7  10       53.04       57.93      3.02 o
   2   7  10       72.12       73.44      3.35 o
   3   7  10        7.00        8.33      2.07 o
   4   7  10       37.52       28.98      2.51 o
   5   7  10        3.41        0.54      4.29 o
   6   7  10        4.76        2.96      4.29 o
   7   7  10       55.94       48.37      3.26 o
   8   7  10        6.97        9.00      2.55 o
   0   8  10        7.92       10.88      1.76 o
   1   8  10       10.39        4.42      4.79 o
   2   8  10       49.01       65.67      3.53 o
   3   8  10       55.77       51.90      3.00 o
   4   8  10        7.42        4.76      4.68 o
   5   8  10       37.68       36.15      2.82 o
   6   8  10       42.74       43.77      3.03 o
   7   8  10        9.43       13.23      2.48 o
   1   9  10        6.93        4.44      5.06 o
   2   9  10        7.33        6.33      2.34 o
   3   9  10       12.43       16.97      2.45 o
   4   9  10       54.80       59.17      3.29 o
   5   9  10        0.22        4.90      4.58 o
   6   9  10       12.85       20.35      2.72 o
   4  10  10        2.02        0.87      5.34 o
  -3  -8  11        4.38        3.90      4.70 o
  -2  -8  11        0.07        4.29      4.16 o
  -1  -8  11       51.45       47.16      3.27 o
   0  -8  11       30.02       30.96      2.10 o
   1  -8  11        0.00        2.62      4.41 o
  -4  -7  11        5.01        2.60      4.24 o
  -3  -7  11       40.33       40.59      3.21 o
  -2  -7  11       76.28       72.38      3.41 o
  -1  -7  11        0.13        4.48      1.99 o
   0  -7  11       40.02       38.40      5.24 o
   1  -7  11       26.43       26.92      2.59 o
   2  -7  11        3.39        5.96      2.20 o
   3  -7  11        2.64        2.10      2.20 o
  -4  -6  11       27.57       27.97      2.82 o
  -3  -6  11       14.55       11.60      2.48 o
  -2  -6  11        1.75        0.61      4.86 o
  -1  -6  11      167.87      164.18      8.05 o
   0  -6  11       69.57       64.26      2.29 o
   1  -6  11       38.68       37.63      2.75 o
   2  -6  11       31.18       33.86      2.72 o
   3  -6  11        3.06        2.40      4.80 o
   4  -6  11       21.74       23.26      2.74 o
  -4  -5  11        7.80        8.43      2.40 o
  -3  -5  11       59.54       61.72      3.15 o
  -2  -5  11       34.41       32.51      2.65 o
  -1  -5  11       23.80       23.85      2.14 o
   0  -5  11        9.70       10.75      1.34 o
   1  -5  11       65.97       59.87      3.05 o
   2  -5  11       41.53       43.89      2.78 o
   3  -5  11       89.68       91.35      4.56 o
   4  -5  11       16.99       17.85      2.54 o
   5  -5  11       29.20       32.04      3.05 o
  -5  -4  11        3.15        0.60      4.79 o
  -4  -4  11       72.93       64.65      3.45 o
  -3  -4  11        4.44        8.93      2.26 o
  -2  -4  11       37.38       42.47      2.78 o
  -1  -4  11       27.31       23.04      2.38 o
   0  -4  11        5.75        5.98      1.78 o
   1  -4  11       35.78       26.89      2.44 o
   2  -4  11        0.63        0.50      4.07 o
   3  -4  11        5.76        6.55      2.13 o
   4  -4  11       39.96       44.00      2.94 o
   5  -4  11       17.74       17.73      2.52 o
  -5  -3  11        3.45        5.13      4.44 o
  -4  -3  11       19.52       17.67      2.57 o
  -3  -3  11       80.16       86.85      3.94 o
  -2  -3  11       13.95       12.92      2.14 o
  -1  -3  11       32.29       33.79      2.43 o
   0  -3  11       96.15       92.31      6.57 o
   1  -3  11        8.63        6.89      1.92 o
   2  -3  11      394.14      380.77     11.65 o
   3  -3  11       53.36       61.82      3.13 o
   4  -3  11        2.50        5.09      4.43 o
   5  -3  11       23.73       25.10      2.47 o
   6  -3  11        6.00        4.21      5.12 o
  -5  -2  11        4.29        5.55      2.26 o
  -4  -2  11       30.42       28.76      2.62 o
  -3  -2  11       24.06       25.58      2.50 o
  -2  -2  11        1.25        3.43      4.17 o
  -1  -2  11        1.40        1.98      3.81 o
   0  -2  11       30.77       31.41      1.54 o
   1  -2  11      219.95      215.24      8.82 o
   2  -2  11       42.19       59.78      2.99 o
   3  -2  11      172.18      169.92      7.68 o
   4  -2  11      284.94      263.03     11.21 o
   5  -2  11        5.93        9.57      2.09 o
   6  -2  11       69.60       70.75      3.55 o
  -4  -1  11       19.60       18.29      2.64 o
  -3  -1  11        8.39        9.01      2.24 o
  -2  -1  11       28.65       24.79      2.43 o
  -1  -1  11       27.61       29.97      2.21 o
   0  -1  11       19.90       20.29      2.34 o
   1  -1  11       43.62       39.98      2.26 o
   2  -1  11      139.32      143.00      6.36 o
   3  -1  11      120.70      126.79      6.33 o
   4  -1  11       17.27       27.62      2.41 o
   5  -1  11       93.34       90.29      4.64 o
   6  -1  11        0.52        0.61      4.92 o
   7  -1  11       34.86       33.97      3.11 o
  -4   0  11        4.47        5.98      2.20 o
  -3   0  11      116.39      122.73      6.55 o
  -2   0  11        0.34        0.48      3.84 o
  -1   0  11       98.52       85.72      4.50 o
   0   0  11       98.18       95.58      3.46 o
   1   0  11      165.49      168.34      7.82 o
   2   0  11       44.86       44.25      2.72 o
   3   0  11      115.64      131.58      6.46 o
   4   0  11       89.10       88.70      4.25 o
   5   0  11       26.55       28.99      2.45 o
   6   0  11       12.01       14.20      2.28 o
   7   0  11        6.67        8.21      2.55 o
  -4   1  11        6.28        5.62      2.17 o
  -3   1  11        0.88        0.54      4.34 o
  -2   1  11       84.80       84.90      3.96 o
  -1   1  11      105.40      101.91      4.48 o
   0   1  11       12.63       12.81      2.00 o
   1   1  11        0.50        2.03      3.25 o
   2   1  11       79.90       82.49      4.07 o
   3   1  11      106.32       93.31      4.53 o
   4   1  11      280.41      308.74     10.72 o
   5   1  11        6.26        3.05      4.21 o
   6   1  11       21.79       16.62      2.30 o
   7   1  11       41.44       44.82      3.13 o
   8   1  11        4.02        3.18      2.66 o
  -4   2  11        7.08        1.29      4.99 o
  -3   2  11       36.17       31.70      2.88 o
  -2   2  11        4.29        2.86      2.06 o
  -1   2  11        0.18        0.49      3.91 o
   0   2  11       24.16       25.41      1.79 o
   1   2  11      221.88      194.43      8.58 o
   2   2  11        1.24        1.72      1.62 o
   3   2  11      192.88      182.29      8.64 o
   4   2  11       34.18       28.17      2.44 o
   5   2  11      261.48      271.98     10.85 o
   6   2  11        2.84        5.41      2.02 o
   7   2  11       13.97       11.75      2.52 o
   8   2  11       72.03       82.14      4.18 o
  -3   3  11       16.95       20.62      2.68 o
  -2   3  11       78.88       88.76      4.90 o
  -1   3  11        0.53        0.22      1.82 o
   0   3  11        0.20        1.98      2.41 o
   1   3  11      133.99      123.21      5.59 o
   2   3  11        0.46        1.89      3.57 o
   3   3  11       40.88       41.27      2.38 o
   4   3  11      225.82      235.40      9.62 o
   5   3  11       79.07       74.02      4.25 o
   6   3  11       23.62       26.44      2.47 o
   7   3  11       75.15       79.26      3.66 o
   8   3  11        2.18        0.64      5.19 o
  -3   4  11       17.34       14.93      2.73 o
  -2   4  11        0.01        4.31      3.94 o
  -1   4  11       32.53       35.39      2.61 o
   0   4  11        3.51        5.26      3.40 o
   1   4  11       64.22       68.75      2.98 o
   2   4  11       29.11       29.45      2.36 o
   3   4  11        3.84        6.19      1.87 o
   4   4  11       73.47       73.69      3.42 o
   5   4  11       72.14       82.49      4.48 o
   6   4  11       14.69       14.38      2.13 o
   7   4  11        0.29        0.54      4.28 o
   8   4  11       65.81       68.92      3.53 o
  -2   5  11       15.27        7.53      2.72 o
  -1   5  11        1.24        3.02      3.96 o
   0   5  11        4.73        1.97      1.74 o
   1   5  11        6.69        1.91      3.97 o
   2   5  11        3.90        6.55      2.11 o
   3   5  11      283.01      279.09     10.77 o
   4   5  11      127.12      129.28      6.91 o
   5   5  11       12.53       11.00      2.33 o
   6   5  11       42.76       41.35      2.84 o
   7   5  11        4.53        8.39      2.34 o
   8   5  11       21.04       22.79      2.66 o
  -1   6  11        7.60        7.14      2.24 o
   0   6  11        8.28        7.71      2.35 o
   1   6  11       16.25       18.76      2.27 o
   2   6  11       23.06       21.30      2.44 o
   3   6  11       40.67       31.91      2.48 o
   4   6  11       16.40       20.39      2.34 o
   5   6  11      134.77      131.30      6.10 o
   6   6  11        0.52        4.01      4.62 o
   7   6  11       29.81       26.83      2.82 o
   8   6  11        7.68        5.11      5.81 o
   0   7  11       15.67       14.40      1.80 o
   1   7  11        9.51        9.85      2.11 o
   2   7  11        1.94        5.16      4.53 o
   3   7  11       27.13       20.89      2.54 o
   4   7  11       15.81        8.41      2.33 o
   5   7  11        0.21        0.56      4.49 o
   6   7  11        6.41        3.13      5.45 o
   7   7  11        3.77        5.05      5.36 o
   1   8  11       19.79       30.20      2.73 o
   2   8  11        0.19        0.41      4.00 o
   3   8  11        1.90        4.77      4.56 o
   4   8  11        0.71        2.72      3.95 o
   5   8  11        0.05        0.59      4.66 o
   6   8  11       25.32       29.27      2.84 o
   7   8  11        0.37        0.67      5.37 o
   2   9  11        3.10        5.87      2.27 o
   3   9  11        1.80        2.24      2.04 o
   4   9  11       17.31       24.36      2.72 o
   5   9  11       20.01       17.83      2.95 o
   6   9  11        0.46        2.58      5.17 o
  -3  -7  12        0.10        4.79      4.24 o
  -2  -7  12       55.49       57.93      3.52 o
  -1  -7  12       20.36       19.18      2.64 o
   0  -7  12        0.83        1.33      3.22 o
   1  -7  12        4.44        4.63      4.82 o
   2  -7  12        9.47        2.20      5.69 o
  -3  -6  12       42.62       40.52      3.13 o
  -2  -6  12       30.67       28.64      2.72 o
  -1  -6  12       47.64       50.27      3.13 o
   0  -6  12      135.17      135.61      4.76 o
   1  -6  12        0.44        2.31      4.11 o
   2  -6  12       13.52       14.39      2.27 o
   3  -6  12       23.82       22.36      2.59 o
  -4  -5  12        1.95        5.53      2.14 o
  -3  -5  12        1.41        1.64      4.09 o
  -2  -5  12       64.74       61.65      3.22 o
  -1  -5  12      108.91      119.71      5.33 o
   0  -5  12       16.04       11.84      4.57 o
   1  -5  12       68.55       63.91      3.42 o
   2  -5  12       12.55       12.67      2.14 o
   3  -5  12       11.04       13.83      2.46 o
   4  -5  12       54.80       64.05      3.43 o
  -4  -4  12       41.35       45.78      3.09 o
  -3  -4  12       40.27       31.72      2.87 o
  -2  -4  12        0.00        5.59      1.78 o
  -1  -4  12       79.53       78.97      3.88 o
   0  -4  12       70.13       72.54      4.59 o
   1  -4  12        4.53        3.88      1.91 o
   2  -4  12        1.37        2.30      1.95 o
   3  -4  12       37.94       39.25      2.73 o
   4  -4  12        3.06        2.34      4.28 o
   5  -4  12       26.00       30.95      2.77 o
  -4  -3  12        3.81        6.25      2.20 o
  -3  -3  12       15.57       13.60      2.45 o
  -2  -3  12      126.76      119.61      6.39 o
  -1  -3  12       10.73        9.90      2.05 o
   0  -3  12       82.07       87.89      3.07 o
   1  -3  12        9.83        5.00      1.85 o
   2  -3  12      165.42      149.06      7.04 o
   3  -3  12       36.26       37.53      2.67 o
   4  -3  12       22.76       19.36      2.36 o
   5  -3  12        1.57        0.59      4.69 o
   6  -3  12       18.91       19.06      2.78 o
  -4  -2  12       48.54       50.28      3.32 o
  -3  -2  12       47.09       42.59      2.98 o
  -2  -2  12        2.36        4.83      4.08 o
  -1  -2  12      156.02      153.97      7.16 o
   0  -2  12       34.66       31.68      1.76 o
   1  -2  12      165.10      143.89      7.43 o
   2  -2  12       18.06       14.88      2.16 o
   3  -2  12        4.05        4.68      1.95 o
   4  -2  12       60.85       71.85      4.01 o
   5  -2  12       25.35       18.76      2.61 o
   6  -2  12        0.75        2.77      2.34 o
  -4  -1  12        0.08        2.09      4.98 o
  -3  -1  12        7.96        9.53      2.36 o
  -2  -1  12       28.96       22.64      2.37 o
  -1  -1  12        8.55        4.80      2.00 o
   0  -1  12      120.05      108.73      3.85 o
   1  -1  12       20.17       12.50      2.07 o
   2  -1  12      170.36      151.98      7.03 o
   3  -1  12      160.41      164.68      7.49 o
   4  -1  12       57.90       52.30      2.96 o
   5  -1  12       12.19       17.85      2.24 o
   6  -1  12       58.47       63.59      3.54 o
   7  -1  12        4.68        8.62      2.53 o
  -4   0  12        7.47        9.27      2.19 o
  -3   0  12        6.53       13.05      2.34 o
  -2   0  12       24.00       29.65      2.58 o
  -1   0  12        3.52        4.41      1.78 o
   0   0  12       17.76       17.81      1.50 o
   1   0  12      129.10      136.99      6.63 o
   2   0  12        9.82        6.63      1.90 o
   3   0  12       14.25       17.31      2.07 o
   4   0  12      159.81      180.61      7.84 o
   5   0  12       38.05       37.36      2.61 o
   6   0  12        5.52        1.87      4.49 o
   7   0  12       47.82       50.13      3.37 o
  -3   1  12       28.16       28.47      2.68 o
  -2   1  12        1.42        0.50      3.98 o
  -1   1  12      166.27      156.99      7.31 o
   0   1  12      107.86      102.78      3.53 o
   1   1  12       25.53       24.02      2.25 o
   2   1  12      252.07      244.98      9.98 o
   3   1  12        1.23        0.49      3.93 o
   4   1  12       28.40       29.58      2.44 o
   5   1  12       12.68        5.91      4.90 o
   6   1  12       18.88       18.27      2.43 o
   7   1  12        1.72        0.56      4.51 o
  -3   2  12        3.47        0.63      5.06 o
  -2   2  12       29.05       33.82      2.58 o
  -1   2  12       53.06       44.30      2.89 o
   0   2  12       22.29       23.15      1.59 o
   1   2  12      426.05      438.50     12.49 o
   2   2  12        3.81        0.53      4.19 o
   3   2  12      310.07      308.38     10.67 o
   4   2  12       60.39       62.42      3.13 o
   5   2  12       34.23       31.80      2.53 o
   6   2  12        4.30        0.59      4.66 o
   7   2  12        9.04       12.01      2.57 o
  -3   3  12        0.07        0.55      4.43 o
  -2   3  12        6.08        9.00      2.27 o
  -1   3  12       33.99       32.13      2.61 o
   0   3  12        8.11        4.13      1.75 o
   1   3  12        2.50        0.50      4.02 o
   2   3  12      125.10      127.64      6.20 o
   3   3  12        1.99        0.90      4.59 o
   4   3  12      119.47      106.67      5.14 o
   5   3  12      104.92      126.19      6.61 o
   6   3  12       14.14       12.16      2.33 o
   7   3  12       51.88       56.07      3.21 o
   8   3  12       18.14       15.15      2.96 o
  -2   4  12       19.56       17.74      2.53 o
  -1   4  12        0.38        2.54      2.11 o
   0   4  12       23.07       21.85      2.07 o
   1   4  12        3.40        3.88      3.71 o
   2   4  12       62.14       59.49      3.00 o
   3   4  12       32.48       36.84      2.46 o
   4   4  12        5.60        3.52      4.19 o
   5   4  12        4.71        2.06      2.07 o
   6   4  12        6.69        9.08      2.11 o
   7   4  12       27.12       30.37      2.84 o
   8   4  12       27.36       28.65      3.22 o
  -1   5  12       26.85       23.04      2.65 o
   0   5  12        0.80        0.55      3.07 o
   1   5  12       21.67       21.54      2.38 o
   2   5  12       47.65       44.59      2.84 o
   3   5  12       99.39       97.56      5.14 o
   4   5  12      123.89      115.08      5.27 o
   5   5  12        0.12        2.75      3.98 o
   6   5  12        2.82        4.83      4.73 o
   7   5  12       18.96       16.94      2.79 o
  -1   6  12        2.25        0.66      5.28 o
   0   6  12        3.85        3.78      1.99 o
   1   6  12        0.00        0.49      3.90 o
   2   6  12       46.18       52.94      2.96 o
   3   6  12       63.09       60.16      3.33 o
   4   6  12        4.05        5.51      2.06 o
   5   6  12       73.61       77.50      3.76 o
   6   6  12       13.60        9.81      2.36 o
   7   6  12        2.62        0.86      5.03 o
   0   7  12        7.64        8.80      1.73 o
   1   7  12        0.22        2.09      4.32 o
   2   7  12        7.75        4.36      4.93 o
   3   7  12       14.09       16.63      2.41 o
   4   7  12       41.55       37.19      3.06 o
   5   7  12        0.03        0.53      4.21 o
   6   7  12       13.11       15.28      2.61 o
   7   7  12       25.95       22.99      2.73 o
   2   8  12        1.32        4.76      4.48 o
   3   8  12        0.10        0.59      4.69 o
   4   8  12        2.03        0.63      5.10 o
   5   8  12       16.89       19.96      2.53 o
   6   8  12        0.27        0.71      5.73 o
  -1  -7  13        1.14        2.68      4.10 o
   0  -7  13       13.54       15.03      1.79 o
  -2  -6  13       45.10       45.25      3.28 o
  -1  -6  13       17.24        6.29      6.13 o
   0  -6  13        3.38        5.76      2.07 o
   1  -6  13        8.55        1.66      5.04 o
   2  -6  13        3.14        0.86      4.98 o
  -3  -5  13       16.96       15.08      2.54 o
  -2  -5  13        0.27        0.62      4.99 o
  -1  -5  13       21.14       26.59      2.79 o
   0  -5  13       96.76       86.10      2.88 o
   1  -5  13        0.21        0.52      4.16 o
   2  -5  13       88.08       83.99      4.19 o
   3  -5  13       20.83       25.05      2.68 o
  -3  -4  13        6.01        8.21      2.06 o
  -2  -4  13       13.87       16.35      2.40 o
  -1  -4  13       12.93       14.65      2.24 o
   0  -4  13        2.17        3.83      2.30 o
   1  -4  13       21.30       15.55      2.31 o
   2  -4  13        9.38       16.73      2.21 o
   3  -4  13       90.30      101.21      4.85 o
   4  -4  13       49.87       49.04      3.27 o
  -3  -3  13       11.53        0.83      6.26 o
  -2  -3  13       14.00       12.26      2.37 o
  -1  -3  13       17.01       22.71      2.47 o
   0  -3  13        3.20        1.93      1.75 o
   1  -3  13       10.92       11.01      2.26 o
   2  -3  13       29.47       27.19      2.57 o
   3  -3  13       14.65       15.23      2.39 o
   4  -3  13       13.79       15.82      2.45 o
   5  -3  13       20.22       13.00      2.52 o
  -3  -2  13       29.42       32.97      3.02 o
  -2  -2  13       12.28       10.32      2.17 o
  -1  -2  13       33.13       32.68      2.60 o
   0  -2  13       81.78       93.77      3.27 o
   1  -2  13        0.25        2.28      3.50 o
   2  -2  13        0.19        0.47      3.70 o
   3  -2  13       82.95       87.75      4.10 o
   4  -2  13       22.05       20.08      2.40 o
   5  -2  13       20.92       22.76      2.61 o
   6  -2  13       24.36       23.25      2.91 o
  -3  -1  13       15.62        9.07      2.70 o
  -2  -1  13       18.13       20.78      2.36 o
  -1  -1  13       17.05       17.95      2.20 o
   0  -1  13       20.77       21.82      2.86 o
   1  -1  13      103.64       96.30      4.61 o
   2  -1  13       61.43       58.92      2.92 o
   3  -1  13        0.09        0.53      4.21 o
   4  -1  13       91.73      100.91      4.72 o
   5  -1  13       16.29       13.30      2.34 o
   6  -1  13       36.28       33.47      3.03 o
  -3   0  13        0.37        0.52      4.12 o
  -2   0  13        6.47        0.77      5.03 o
  -1   0  13       12.65        5.20      4.29 o
   0   0  13       23.72       24.39      1.67 o
   1   0  13       36.87       30.54      2.46 o
   2   0  13       15.70       14.76      2.09 o
   3   0  13      137.84      139.63      6.96 o
   4   0  13        0.23        2.71      4.50 o
   5   0  13      122.01      114.27      6.63 o
   6   0  13        9.65       11.51      2.54 o
   7   0  13        9.74        6.48      5.85 o
  -3   1  13        9.73       14.47      2.39 o
  -2   1  13       40.63       35.72      2.96 o
  -1   1  13       18.65       22.56      2.45 o
   0   1  13       69.72       71.78      2.70 o
   1   1  13        9.86       10.23      2.05 o
   2   1  13       36.00       26.96      2.37 o
   3   1  13       18.55       18.33      2.25 o
   4   1  13       54.38       60.84      3.12 o
   5   1  13        8.17        8.50      2.16 o
   6   1  13       62.90       61.38      3.43 o
   7   1  13       13.42       13.44      2.66 o
  -2   2  13        7.29        9.69      2.44 o
  -1   2  13       86.75       86.40      4.39 o
   0   2  13       41.55       39.37      1.90 o
   1   2  13       23.80       28.27      2.37 o
   2   2  13        6.86        0.56      4.53 o
   3   2  13        2.62        1.04      2.00 o
   4   2  13      103.21      101.69      5.68 o
   5   2  13       43.38       39.54      2.89 o
   6   2  13        0.17        0.18      2.12 o
   7   2  13       13.30       16.49      2.57 o
  -2   3  13        6.10        9.56      2.34 o
  -1   3  13        0.02        1.95      4.46 o
   0   3  13        8.85        4.16      3.14 o
   1   3  13       42.99       42.54      2.65 o
   2   3  13        5.10        2.64      3.98 o
   3   3  13       39.60       38.59      2.79 o
   4   3  13       13.76       15.30      2.31 o
   5   3  13       53.65       53.63      3.01 o
   6   3  13       98.37       86.82      4.46 o
   7   3  13        1.98        2.99      4.80 o
  -1   4  13       12.89       12.13      2.44 o
   0   4  13        0.36        1.74      2.97 o
   1   4  13        7.89       10.22      2.07 o
   2   4  13        1.49        2.07      1.87 o
   3   4  13        0.29        0.48      3.87 o
   4   4  13       42.54       40.71      2.70 o
   5   4  13       64.97       57.84      3.12 o
   6   4  13        0.36        4.24      4.21 o
   7   4  13       50.12       48.25      3.53 o
  -1   5  13        8.72       14.27      2.77 o
   0   5  13        9.15        7.01      2.83 o
   1   5  13        1.59        0.52      4.16 o
   2   5  13       32.42       30.91      2.72 o
   3   5  13        4.19        3.28      4.61 o
   4   5  13        2.68        1.82      4.16 o
   5   5  13       10.24       11.87      2.31 o
   6   5  13       32.17       27.77      2.73 o
   7   5  13        2.67        0.42      5.43 o
   0   6  13        4.31        8.64      4.95 o
   1   6  13       48.52       46.70      3.13 o
   2   6  13        0.74        1.18      3.81 o
   3   6  13       25.47       32.18      2.74 o
   4   6  13       22.33       22.18      2.55 o
   5   6  13        0.71        0.55      4.43 o
   6   6  13        8.92       14.14      2.51 o
   7   6  13       15.76       12.97      2.81 o
   1   7  13        0.98        2.24      5.24 o
   2   7  13       34.84       46.20      3.19 o
   3   7  13       10.17       13.44      2.16 o
   4   7  13       11.10       15.26      2.53 o
   5   7  13        9.37        6.46      2.43 o
   6   7  13        1.39        0.55      4.44 o
   4   8  13        2.66        0.67      5.38 o
   5   8  13        1.37        0.70      5.67 o
   0  -6  14        4.65        5.10      1.69 o
   1  -6  14        1.93        0.66      5.23 o
  -2  -5  14        9.59        8.35      2.53 o
  -1  -5  14        0.01        1.58      2.09 o
   0  -5  14       59.02       63.78      2.52 o
   1  -5  14       39.84       32.61      3.00 o
   2  -5  14       15.46       18.40      2.67 o
   3  -5  14        8.26       13.78      2.45 o
  -2  -4  14        5.35        0.64      5.18 o
  -1  -4  14       59.03       61.18      3.33 o
   0  -4  14       20.23       14.81      1.81 o
   1  -4  14       16.79       16.85      2.53 o
   2  -4  14       24.61       31.54      2.71 o
   3  -4  14        7.70        8.25      2.50 o
   4  -4  14        5.06        6.29      2.31 o
  -2  -3  14        3.70        1.27      5.21 o
  -1  -3  14        0.54        0.54      4.31 o
   0  -3  14       58.71       56.98      2.48 o
   1  -3  14       19.41       14.14      2.40 o
   2  -3  14       32.28       27.54      2.62 o
   3  -3  14        4.45        5.47      2.31 o
   4  -3  14        0.77        1.68      5.19 o
  -2  -2  14       19.89       17.75      2.55 o
  -1  -2  14        4.64        7.50      2.04 o
   0  -2  14       26.96       28.35      1.94 o
   1  -2  14       17.73       18.53      2.41 o
   2  -2  14        1.42        1.83      3.98 o
   3  -2  14       53.97       57.48      3.01 o
   4  -2  14       15.77       12.16      2.52 o
   5  -2  14        0.12        2.07      4.64 o
  -2  -1  14        5.84        2.92      4.48 o
  -1  -1  14       40.52       39.50      2.80 o
   0  -1  14       26.26       20.72      1.89 o
   1  -1  14       35.80       35.94      2.74 o
   2  -1  14       67.34       65.34      3.25 o
   3  -1  14        8.13        3.26      4.90 o
   4  -1  14       29.13       32.77      2.70 o
   5  -1  14       17.02       15.57      2.68 o
   6  -1  14        3.81        5.59      5.17 o
  -2   0  14        1.95        3.80      4.69 o
  -1   0  14        1.88        0.53      4.18 o
   0   0  14       38.99       37.18      1.97 o
   1   0  14       72.07       65.31      3.34 o
   2   0  14        2.77        0.59      4.65 o
   3   0  14      149.81      155.32      7.70 o
   4   0  14       26.15       22.54      2.57 o
   5   0  14       15.98       14.33      2.65 o
   6   0  14        9.44        2.48      5.17 o
  -2   1  14       13.73       18.71      2.60 o
  -1   1  14        4.24        4.72      4.83 o
   0   1  14       12.42       12.07      1.62 o
   1   1  14        6.65        1.75      4.16 o
   2   1  14       27.94       30.83      2.43 o
   3   1  14        5.67        5.26      4.25 o
   4   1  14       35.45       33.99      2.92 o
   5   1  14       46.63       40.05      3.15 o
   6   1  14        0.23        1.24      4.70 o
  -2   2  14        6.96        9.19      2.26 o
  -1   2  14       13.97       12.78      2.52 o
   0   2  14       82.67       79.89      2.98 o
   1   2  14        1.42        0.52      4.11 o
   2   2  14        4.79       10.90      2.10 o
   3   2  14       24.76       21.27      2.39 o
   4   2  14        6.99        9.35      2.10 o
   5   2  14       12.93       14.10      2.32 o
   6   2  14        0.51        0.73      5.84 o
  -1   3  14       16.63       19.36      2.50 o
   0   3  14        0.14        1.40      1.87 o
   1   3  14       17.54       19.86      2.40 o
   2   3  14       30.02       20.71      2.62 o
   3   3  14       13.31       12.36      2.34 o
   4   3  14       45.46       42.59      2.82 o
   5   3  14        0.93        0.54      4.34 o
   6   3  14       33.89       31.80      3.11 o
   7   3  14        3.30        7.68      2.37 o
   0   4  14       12.46       12.03      3.65 o
   1   4  14        0.01        0.48      3.80 o
   2   4  14        0.46        0.56      4.49 o
   3   4  14       10.68        8.64      2.16 o
   4   4  14        9.23        7.93      2.14 o
   5   4  14       34.55       26.59      2.86 o
   6   4  14        0.90        3.53      2.23 o
   0   5  14        2.34        3.38      3.40 o
   1   5  14        1.62        0.41      4.53 o
   2   5  14        2.22        5.09      2.00 o
   3   5  14        5.05        2.78      4.37 o
   4   5  14        6.05        8.62      2.12 o
   5   5  14        2.20        4.78      4.68 o
   6   5  14       40.04       48.44      3.09 o
   1   6  14       31.58       36.00      3.21 o
   2   6  14        0.64        1.28      4.62 o
   3   6  14        2.96        0.63      5.06 o
   4   6  14        6.23        7.46      2.33 o
   5   6  14       13.89       15.37      2.55 o
   6   6  14        0.19        1.87      2.26 o
   3   7  14       12.07        6.50      5.58 o
   4   7  14        0.18        0.56      4.51 o
   5   7  14        4.12        0.56      4.51 o
  -1  -4  15        9.33       11.33      2.33 o
   0  -4  15       26.30       31.72      2.10 o
   1  -4  15        3.78        0.43      5.06 o
   2  -4  15       15.08       15.56      2.65 o
  -1  -3  15       10.59        9.30      2.52 o
   0  -3  15        0.82        1.85      3.56 o
   1  -3  15       54.97       59.13      3.36 o
   2  -3  15        4.32        0.64      5.19 o
   3  -3  15        1.82        3.83      2.12 o
  -1  -2  15        1.43        3.41      4.70 o
   0  -2  15        2.13        3.10      3.29 o
   1  -2  15        0.04        2.82      2.14 o
   2  -2  15       14.39       13.17      2.50 o
   3  -2  15       26.45       23.38      2.60 o
   4  -2  15        0.40        2.07      4.53 o
  -1  -1  15        5.22        0.62      4.93 o
   0  -1  15       50.96       45.25      2.21 o
   1  -1  15       12.70       11.42      2.41 o
   2  -1  15        6.03        7.89      2.19 o
   3  -1  15        0.24        1.58      4.71 o
   4  -1  15       13.84       13.10      2.46 o
   5  -1  15        0.02        2.13      4.52 o
  -1   0  15        7.58        4.69      5.10 o
   0   0  15        0.04        0.59      3.34 o
   1   0  15       42.89       43.10      2.94 o
   2   0  15       46.68       44.89      2.92 o
   3   0  15        1.09        4.64      4.35 o
   4   0  15       17.61       19.50      2.57 o
   5   0  15        8.53        9.70      2.47 o
  -1   1  15        9.24       14.62      2.47 o
   0   1  15        5.46        6.51      2.23 o
   1   1  15       11.27       11.16      2.17 o
   2   1  15        3.09        7.14      2.18 o
   3   1  15       16.96       18.08      2.37 o
   4   1  15        8.32        0.64      5.13 o
   5   1  15       23.04       24.00      2.77 o
   6   1  15       35.14       31.15      3.06 o
  -1   2  15        0.07        0.68      5.48 o
   0   2  15       23.25       23.61      1.95 o
   1   2  15       21.12       18.63      2.60 o
   2   2  15        6.85        4.56      2.13 o
   3   2  15        6.95        6.34      2.30 o
   4   2  15       11.96       11.82      2.39 o
   5   2  15        5.68        0.69      5.55 o
   6   2  15        0.22        0.63      5.03 o
   0   3  15        9.34        8.05      4.04 o
   1   3  15        0.06        0.56      4.51 o
   2   3  15       49.52       53.14      3.36 o
   3   3  15        8.99        8.93      2.31 o
   4   3  15        5.40        6.82      2.26 o
   5   3  15       16.70       12.81      2.52 o
   6   3  15        2.48        5.53      4.44 o
   1   4  15       20.66       17.56      2.73 o
   2   4  15        1.84        0.41      4.08 o
   3   4  15       38.34       38.93      3.09 o
   4   4  15       11.04        9.55      2.44 o
   5   4  15        1.27        4.57      5.07 o
   6   4  15        2.90        0.60      4.82 o
   2   5  15       34.22       33.76      3.11 o
   3   5  15        3.82        2.50      5.28 o
   4   5  15       15.98       23.31      2.60 o
   5   5  15        4.72       10.90      2.20 o
   4   6  15        1.65        1.31      2.30 o
   1  -3  16        8.77       13.02      2.71 o
   0  -2  16        5.92        6.90      2.26 o
   1  -2  16       18.43       18.27      2.60 o
   2  -2  16        0.04        0.62      5.00 o
   3  -2  16       29.94       29.33      3.03 o
   0  -1  16        1.21        1.71      3.50 o
   1  -1  16       15.69       19.22      2.75 o
   2  -1  16        0.63        0.66      5.26 o
   3  -1  16        0.34        0.53      4.22 o
   4  -1  16       16.78       16.09      2.85 o
   0   0  16       24.60       26.66      4.98 o
   1   0  16        0.22        0.64      5.14 o
   2   0  16       17.55       19.97      2.79 o
   3   0  16       10.37       10.34      2.54 o
   4   0  16        1.39        5.66      2.19 o
   0   1  16        0.05        2.12      3.21 o
   1   1  16       18.39       22.99      2.67 o
   2   1  16        2.26        2.93      4.94 o
   3   1  16        0.34        4.45      2.06 o
   4   1  16       25.77       24.20      2.73 o
   1   2  16        2.23        2.18      5.43 o
   2   2  16        4.03        0.62      4.96 o
   3   2  16        3.60        5.50      4.65 o
   4   2  16        0.04        0.62      4.94 o
   5   2  16        4.76        9.62      2.32 o
   2   3  16        1.60        6.33      2.26 o
   3   3  16        0.12        0.61      4.85 o
   4   3  16        7.91        8.00      2.43 o
   3   4  16        1.28        0.57      4.59 o
   4   4  16        0.07        3.90      5.16 o
 
